# Supplementary material for: The use of technical replication for detection of low-level somatic mutations in next-generation sequencing
Source: Nat Commun. 2019 Mar 5;10:1047. doi: 10.1038/s41467-019-09026-y (PMC6400950; doi:10.1038/s41467-019-09026-y)
Supplement: Supplementary file 3 — Supplementary Data 1 [file 41467_2019_9026_MOESM3_ESM.xlsx]

## Sheet: ILH
Supplementary Data 1. Designed target regions per sequencing platform for the analysis of test-base genome
Chrom	Start	End
chr1	3745825	3745942
chr1	10523483	10523682
chr1	11024180	11024333
chr1	15708519	15708694
chr1	17296275	17296434
chr1	17301759	17301842
chr1	21795176	21795395
chr1	21932554	21932695
chr1	26629299	26629379
chr1	35919958	35920091
chr1	36886072	36886221
chr1	40315786	40315938
chr1	40530141	40530236
chr1	40771382	40771445
chr1	42619117	42619216
chr1	43906880	43907056
chr1	55060224	55060369
chr1	60506658	60506808
chr1	65890981	65891066
chr1	78201736	78201848
chr1	84944960	84945197
chr1	108307693	108307802
chr1	109716305	109716464
chr1	111861944	111862095
chr1	115604751	115604858
chr1	154293627	154293741
chr1	154303915	154303986
chr1	156813962	156814077
chr1	169694883	169694947
chr1	176857202	176857345
chr1	177935023	177935145
chr1	186363074	186363152
chr1	201184136	201184287
chr1	201286695	201286912
chr1	211533249	211533423
chr1	215820859	215821077
chr1	220300087	220300190
chr1	220383725	220383836
chr1	225372988	225373132
chr1	226054269	226054387
chr1	228033166	228033318
chr1	230895253	230895381
chr1	230914714	230914884
chr1	248023914	248024019
chr2	10784441	10784503
chr2	24357984	24358062
chr2	28843127	28843204
chr2	54035431	54035602
chr2	54561949	54562166
chr2	58316761	58316863
chr2	71163080	71163207
chr2	71376991	71377147
chr2	97613550	97613644
chr2	97617111	97617226
chr2	99279799	99279827
chr2	111556586	111556682
chr2	111598943	111598987
chr2	116539923	116539980
chr2	120060046	120060129
chr2	120078725	120078785
chr2	121989397	121989549
chr2	138420948	138421150
chr2	143959698	143959776
chr2	149799182	149799279
chr2	160076198	160076383
chr2	160132052	160132154
chr2	165802098	165802242
chr2	169995756	169995886
chr2	215901672	215901794
chr2	216263975	216264079
chr2	219903092	219903305
chr2	227968683	227968773
chr2	228118823	228118895
chr2	228230804	228230965
chr2	231149056	231149131
chr2	231248220	231248295
chr2	231333753	231333816
chr2	231406602	231406755
chr2	233659453	233659659
chr2	234354264	234354413
chr2	234386036	234386154
chr2	234408520	234408566
chr2	234473997	234474241
chr2	238427177	238427296
chr2	238448986	238449181
chr2	242007174	242007367
chr3	16364878	16364969
chr3	27332748	27332886
chr3	33094978	33095046
chr3	38271851	38271926
chr3	39152337	39152513
chr3	39161408	39161516
chr3	46622617	46622742
chr3	46654151	46654193
chr3	48680982	48681115
chr3	52406907	52407074
chr3	52540703	52540871
chr3	56771208	56771388
chr3	57293051	57293113
chr3	97607180	97607304
chr3	111993739	111993877
chr3	112666698	112666776
chr3	122646632	122646855
chr3	123946832	123946916
chr3	125199086	125199168
chr3	125856651	125856808
chr3	129297167	129297281
chr3	129694655	129694875
chr3	130311380	130311461
chr3	130947367	130947537
chr3	145938597	145938717
chr3	149459306	149459510
chr3	179137182	179137298
chr3	183432946	183433055
chr3	183754531	183754689
chr3	183953935	183954055
chr4	3344659	3344785
chr4	7780484	7780608
chr4	7857188	7857306
chr4	8454604	8454721
chr4	23814639	23814753
chr4	25417083	25417167
chr4	56847388	56847550
chr4	57887060	57887166
chr4	68497570	68497631
chr4	68500142	68500241
chr4	68829096	68829116
chr4	74352679	74352821
chr4	79284662	79284824
chr4	83891475	83891627
chr4	84364665	84364772
chr4	90848941	90849124
chr4	98893426	98893596
chr4	103225469	103225643
chr4	113544968	113545037
chr4	114294241	114294334
chr4	119944580	119944741
chr4	129012151	129012304
chr4	129100556	129100672
chr4	134076067	134076183
chr4	153874646	153874717
chr4	159631909	159632005
chr4	162577475	162577651
chr4	186336304	186336506
chr5	635482	635704
chr5	26988208	26988445
chr5	33648922	33649076
chr5	34929920	34930026
chr5	40931161	40931246
chr5	41000775	41000940
chr5	49707026	49707222
chr5	57754807	57754924
chr5	65317145	65317218
chr5	74055189	74055256
chr5	74962612	74962823
chr5	95236392	95236489
chr5	112889282	112889388
chr5	112928995	112929082
chr5	118500197	118500376
chr5	127638660	127638786
chr5	141014373	141014525
chr5	147692932	147692967
chr5	148996125	148996334
chr5	149460325	149460592
chr5	159835652	159835709
chr5	169454862	169454957
chr5	170597129	170597212
chr5	176382955	176383041
chr5	178581810	178581925
chr6	7577187	7577280
chr6	10906248	10906292
chr6	25916908	25917079
chr6	28264588	28264727
chr6	31583293	31583364
chr6	31692359	31692409
chr6	32307372	32307420
chr6	32333939	32333969
chr6	32781495	32781615
chr6	32784633	32784733
chr6	36341225	36341360
chr6	38650579	38650656
chr6	38800093	38800216
chr6	38851647	38851779
chr6	41895107	41895279
chr6	43969785	43969869
chr6	45909279	45909395
chr6	46563719	46563862
chr6	51824663	51824829
chr6	70866557	70866620
chr6	70961818	70961881
chr6	70981763	70981796
chr6	71508355	71508376
chr6	71508380	71508445
chr6	74331522	74331690
chr6	100868661	100868839
chr6	108233915	108233983
chr6	109762555	109762661
chr6	110112574	110112779
chr6	117860413	117860547
chr6	119327607	119327778
chr6	121642774	121642945
chr6	125379083	125379257
chr6	137338100	137338245
chr6	155485544	155485739
chr6	160448212	160448351
chr6	160969505	160969696
chr6	168442644	168442836
chr6	170047864	170047971
chr7	1477920	1477994
chr7	6452437	6452519
chr7	6547611	6548037
chr7	12419098	12419197
chr7	15405134	15405249
chr7	16460686	16460952
chr7	20698124	20698304
chr7	25267916	25268063
chr7	42088085	42088300
chr7	50180872	50180989
chr7	76885645	76885831
chr7	80427403	80427557
chr7	93518342	93518540
chr7	95025584	95025667
chr7	95040960	95041096
chr7	97846999	97847128
chr7	107211585	107211716
chr7	129688868	129688989
chr7	138595887	138596074
chr7	139138852	139138965
chr7	156801687	156801751
chr8	1806132	1806252
chr8	2046682	2046818
chr8	2057181	2057327
chr8	6912951	6913070
chr8	17820605	17820805
chr8	17927296	17927392
chr8	27277407	27277595
chr8	28321124	28321340
chr8	52366074	52366350
chr8	53537272	53537352
chr8	59508114	59508223
chr8	90990443	90990556
chr8	98725885	98726002
chr8	120790254	120790374
chr8	124525433	124525627
chr8	139820006	139820060
chr8	141712664	141712811
chr8	142154242	142154363
chr8	143781941	143782053
chr8	144658597	144658747
chr9	6984161	6984409
chr9	19076595	19076707
chr9	27009013	27009161
chr9	35102678	35102825
chr9	72897333	72897504
chr9	86900255	86900462
chr9	95232946	95233068
chr9	96052255	96052334
chr9	97369092	97369239
chr9	101056062	101056189
chr9	111868783	111868894
chr9	113191418	113191619
chr9	113192549	113192735
chr9	114184409	114184485
chr9	123725909	123726021
chr9	131360674	131360788
chr9	134497178	134497390
chr9	135750497	135750591
chr9	136268002	136268146
chr9	137775143	137775206
chr9	139649582	139649617
chr9	140372481	140372609
chr10	13178740	13178868
chr10	16979586	16979788
chr10	22862235	22862391
chr10	27964445	27964488
chr10	32128560	32128644
chr10	32141440	32141530
chr10	43678693	43678992
chr10	50680950	50681079
chr10	57359655	57359736
chr10	58120952	58121002
chr10	77795761	77795897
chr10	95121204	95121319
chr10	99006024	99006099
chr10	100183505	100183649
chr10	100195024	100195176
chr10	104386927	104387005
chr10	116659244	116659275
chr10	116719480	116719571
chr10	117228677	117228844
chr10	121578991	121579056
chr10	123809948	123810070
chr10	124742783	124742991
chr10	126670273	126670403
chr10	129911686	129911871
chr10	134682773	134682881
chr11	720057	720228
chr11	4159420	4159615
chr11	8061187	8061244
chr11	8942861	8943067
chr11	20805221	20805381
chr11	22271778	22271922
chr11	22283670	22283849
chr11	28110066	28110273
chr11	46717205	46717310
chr11	46917756	46917891
chr11	47185639	47185805
chr11	64820685	64820814
chr11	67172865	67172982
chr11	72415192	72415384
chr11	73670534	73670705
chr11	73715524	73715635
chr11	77825307	77825443
chr11	100792220	100792340
chr11	102201725	102201977
chr11	102649350	102649485
chr11	120339992	120340102
chr12	332293	332405
chr12	2694537	2694667
chr12	3728432	3728543
chr12	6172115	6172225
chr12	6638106	6638210
chr12	7655069	7655165
chr12	10034190	10034269
chr12	21711129	21711252
chr12	48391384	48391417
chr12	48391420	48391495
chr12	52709672	52709902
chr12	52710247	52710382
chr12	52711460	52711565
chr12	52966232	52966456
chr12	54741779	54741840
chr12	56093649	56093778
chr12	58010062	58010283
chr12	59284442	59284583
chr12	78334094	78334221
chr12	80838121	80838184
chr12	80900343	80900454
chr12	80935863	80936148
chr12	81066943	81067088
chr12	85438491	85438592
chr12	96387699	96387781
chr12	104092869	104093010
chr12	109617717	109617897
chr12	109883313	109883422
chr12	110341737	110341957
chr12	110383060	110383159
chr12	110456145	110456298
chr12	120148340	120148430
chr12	120189850	120190057
chr12	120527750	120527880
chr12	120783933	120784130
chr13	22255176	22255289
chr13	25440277	25440346
chr13	34013823	34013866
chr13	43639817	43639878
chr13	45515339	45515462
chr13	46154733	46154805
chr13	73369492	73369700
chr13	96638582	96638691
chr13	98642682	98642796
chr13	102220045	102220201
chr13	102231633	102231783
chr13	103450834	103451025
chr13	110864211	110864274
chr13	114154268	114154469
chr13	114156062	114156200
chr14	23341942	23341996
chr14	23467631	23467697
chr14	25100275	25100425
chr14	39777648	39777796
chr14	64656784	64656960
chr14	65267998	65268123
chr14	68260320	68260481
chr14	71137788	71137874
chr14	73404682	73404783
chr14	88414067	88414227
chr14	93170980	93171057
chr14	93198989	93199136
chr14	93994899	93994997
chr14	96777449	96777629
chr15	28412828	28412978
chr15	57213219	57213301
chr15	62305233	62305323
chr15	63548699	63548798
chr15	66850315	66850379
chr15	72283439	72283583
chr15	74622525	74622700
chr15	75108493	75108657
chr15	79237228	79237328
chr15	81648061	81648114
chr15	89417068	89417260
chr15	101445723	101445897
chr16	1272647	1272922
chr16	5050851	5050931
chr16	8839853	8839960
chr16	18839348	18839495
chr16	30018489	30018625
chr16	57762297	57762501
chr16	71609820	71609934
chr16	71701076	71701241
chr16	77323156	77323313
chr16	81183290	81183499
chr16	83941726	83941892
chr16	84218452	84218599
chr16	89777730	89777825
chr17	3458021	3458149
chr17	3832617	3832744
chr17	11532729	11532906
chr17	19644401	19644528
chr17	26089819	26090036
chr17	26092556	26092747
chr17	26096556	26096615
chr17	28612401	28612503
chr17	32647816	32647928
chr17	34195654	34195751
chr17	34264757	34264925
chr17	34416524	34416648
chr17	37070573	37070733
chr17	40926659	40926722
chr17	56584479	56584685
chr17	56618022	56618067
chr17	64023614	64023683
chr17	64225429	64225502
chr17	67290791	67290859
chr17	76120600	76120867
chr17	77073507	77073584
chr17	79166113	79166197
chr17	79244713	79244829
chr17	79477714	79477864
chr17	80006902	80006997
chr18	7037572	7037755
chr18	29433807	29433913
chr18	48327714	48327879
chr18	61156575	61156702
chr18	66541901	66542027
chr18	74680166	74680297
chr19	430679	430752
chr19	685714	685927
chr19	5654374	5654472
chr19	6008112	6008240
chr19	6730993	6731127
chr19	7076387	7076523
chr19	13885461	13885526
chr19	17006982	17007142
chr19	17049200	17049261
chr19	17081696	17081848
chr19	36549677	36549778
chr19	38995944	38996043
chr19	39002707	39002777
chr19	39014550	39014574
chr19	39224338	39224426
chr19	40199832	40199955
chr19	45001331	45001391
chr19	47200409	47200496
chr19	48198617	48198736
chr19	52130397	52130506
chr20	9288457	9288550
chr20	13779102	13779151
chr20	18131460	18131591
chr20	31890717	31890885
chr20	32336724	32336883
chr20	57045660	57045808
chr20	57234674	57234695
chr20	60485473	60485668
chr20	62045436	62045551
chr20	62321642	62321799
chr21	15524889	15525010
chr21	33067121	33067298
chr21	33725014	33725220
chr21	38563630	38563730
chr21	43327764	43327898
chr21	45033706	45033833
chr22	18310405	18310552
chr22	19882925	19883109
chr22	20784012	20784125
chr22	20940010	20940118
chr22	29630121	29630193
chr22	30860802	30860895
chr22	32000850	32000936
chr22	32756234	32756821
chr22	39148507	39148638
chr22	39907849	39908036
chr22	41605695	41605942
chr22	42076243	42076373
chr22	45828159	45828244
chr22	50897894	50898100

## Sheet: ILA
Chrom	Start	End
chr1	3745829	3745937
chr1	10523487	10523677
chr1	11024184	11024328
chr1	15708523	15708689
chr1	17296279	17296429
chr1	17301763	17301837
chr1	21795180	21795390
chr1	21932558	21932690
chr1	26629303	26629374
chr1	35919962	35920086
chr1	36886076	36886216
chr1	40315790	40315933
chr1	40530145	40530231
chr1	40771386	40771440
chr1	42619121	42619211
chr1	43906884	43907051
chr1	55060228	55060364
chr1	60506662	60506803
chr1	65890985	65891061
chr1	78201740	78201843
chr1	84944964	84945192
chr1	108307697	108307797
chr1	109716309	109716459
chr1	111861948	111862090
chr1	115604755	115604853
chr1	154293631	154293736
chr1	154303919	154303981
chr1	156813966	156814072
chr1	169694887	169694942
chr1	176857206	176857340
chr1	177935027	177935140
chr1	186363078	186363147
chr1	201184140	201184282
chr1	201286699	201286907
chr1	211533253	211533418
chr1	215820863	215821072
chr1	220300091	220300185
chr1	220383729	220383831
chr1	225372992	225373127
chr1	226054273	226054382
chr1	228033170	228033313
chr1	230895257	230895376
chr1	230914718	230914879
chr1	248023918	248024014
chr2	10784445	10784498
chr2	20424562	20424628
chr2	24357988	24358057
chr2	28843131	28843199
chr2	54035435	54035597
chr2	54561953	54562161
chr2	58316765	58316858
chr2	71163084	71163202
chr2	71221817	71221887
chr2	71376995	71377142
chr2	96795562	96795717
chr2	97493835	97493932
chr2	97613554	97613639
chr2	97617115	97617221
chr2	98611938	98612125
chr2	99279803	99279822
chr2	111556590	111556677
chr2	111598947	111598982
chr2	116539927	116539975
chr2	120060050	120060124
chr2	120078729	120078780
chr2	121989401	121989544
chr2	138420952	138421145
chr2	143959702	143959771
chr2	149799186	149799274
chr2	160076202	160076378
chr2	160132056	160132149
chr2	165802102	165802237
chr2	169995760	169995881
chr2	215901676	215901789
chr2	216263979	216264074
chr2	219903096	219903300
chr2	227968687	227968768
chr2	228118827	228118890
chr2	228230808	228230960
chr2	231149060	231149126
chr2	231248224	231248290
chr2	231333757	231333811
chr2	231406606	231406750
chr2	233659457	233659654
chr2	234354268	234354408
chr2	234386040	234386149
chr2	234408524	234408561
chr2	234474001	234474236
chr2	238427181	238427291
chr2	238448990	238449176
chr2	242007178	242007362
chr3	16364882	16364964
chr3	27332752	27332881
chr3	33094982	33095041
chr3	38125648	38125736
chr3	38271855	38271921
chr3	39152341	39152508
chr3	39161412	39161511
chr3	43732484	43732531
chr3	46622621	46622737
chr3	46654155	46654188
chr3	48680986	48681110
chr3	52406911	52407069
chr3	52540707	52540866
chr3	53164353	53164416
chr3	56771212	56771383
chr3	57293055	57293108
chr3	97607184	97607299
chr3	111993743	111993872
chr3	112666702	112666771
chr3	122646636	122646850
chr3	123946836	123946911
chr3	125199090	125199163
chr3	125856655	125856803
chr3	129297171	129297276
chr3	129694659	129694870
chr3	130311384	130311456
chr3	130947371	130947532
chr3	145938601	145938712
chr3	149459310	149459505
chr3	179137186	179137293
chr3	183432950	183433050
chr3	183754535	183754684
chr3	183953939	183954050
chr4	3344663	3344780
chr4	7780488	7780603
chr4	7857192	7857301
chr4	8454608	8454716
chr4	23814643	23814748
chr4	25417087	25417162
chr4	56847392	56847545
chr4	57887064	57887161
chr4	68497574	68497626
chr4	68500146	68500236
chr4	68829100	68829111
chr4	74352683	74352816
chr4	79284666	79284819
chr4	83891479	83891622
chr4	84364669	84364767
chr4	90848945	90849119
chr4	98893430	98893591
chr4	103225473	103225638
chr4	113544972	113545032
chr4	114294245	114294329
chr4	119944584	119944736
chr4	129012155	129012299
chr4	129100560	129100667
chr4	134076071	134076178
chr4	153874650	153874712
chr4	159631913	159632000
chr4	162577479	162577646
chr4	186336308	186336501
chr5	233591	233760
chr5	635486	635699
chr5	26988212	26988440
chr5	33648926	33649071
chr5	34929924	34930021
chr5	40931165	40931241
chr5	41000779	41000935
chr5	49707030	49707217
chr5	57754811	57754919
chr5	65317149	65317213
chr5	74055193	74055251
chr5	74962616	74962818
chr5	95236396	95236484
chr5	112889286	112889383
chr5	112928999	112929077
chr5	118500201	118500371
chr5	127638664	127638781
chr5	141014377	141014520
chr5	147692936	147692962
chr5	148996129	148996329
chr5	149460329	149460587
chr5	159835656	159835704
chr5	169454866	169454952
chr5	170597133	170597207
chr5	176382959	176383036
chr5	178581814	178581920
chr6	7577191	7577275
chr6	10906252	10906287
chr6	25916912	25917074
chr6	28264592	28264722
chr6	31583297	31583359
chr6	31692363	31692404
chr6	32307376	32307415
chr6	32333943	32333964
chr6	32781499	32781610
chr6	32784637	32784728
chr6	36341229	36341355
chr6	38650583	38650651
chr6	38800097	38800211
chr6	38851651	38851774
chr6	40998126	40998240
chr6	41895111	41895274
chr6	43969789	43969864
chr6	45909283	45909390
chr6	46563723	46563857
chr6	51824667	51824824
chr6	70866561	70866615
chr6	70961822	70961876
chr6	70981767	70981791
chr6	71508359	71508440
chr6	74331526	74331685
chr6	100868665	100868834
chr6	108233919	108233978
chr6	109762559	109762656
chr6	110112578	110112774
chr6	117860417	117860542
chr6	119327611	119327773
chr6	121642778	121642940
chr6	125379087	125379252
chr6	137338104	137338240
chr6	155485548	155485734
chr6	160448216	160448346
chr6	160969509	160969691
chr6	168442648	168442831
chr6	168842050	168842134
chr6	170047868	170047966
chr7	1477924	1477989
chr7	6452441	6452514
chr7	6547615	6548032
chr7	12419102	12419192
chr7	15405138	15405244
chr7	16460690	16460947
chr7	20698128	20698299
chr7	25267920	25268058
chr7	30915109	30915271
chr7	42088089	42088295
chr7	50180876	50180984
chr7	76885649	76885826
chr7	80427407	80427552
chr7	93518346	93518535
chr7	95025588	95025662
chr7	95040964	95041091
chr7	97847003	97847123
chr7	107211589	107211711
chr7	129688872	129688984
chr7	138595891	138596069
chr7	139138856	139138960
chr7	156801691	156801746
chr8	1806125	1806281
chr8	2046686	2046813
chr8	2057185	2057322
chr8	6912955	6913065
chr8	17820609	17820800
chr8	17927300	17927387
chr8	27277411	27277590
chr8	28321128	28321335
chr8	31000141	31000217
chr8	52366078	52366345
chr8	53537276	53537347
chr8	59508118	59508218
chr8	90990447	90990551
chr8	98725889	98725997
chr8	120790258	120790369
chr8	124525437	124525622
chr8	139820010	139820055
chr8	141712668	141712806
chr8	142154246	142154358
chr8	143781945	143782048
chr8	144658601	144658742
chr9	6984165	6984404
chr9	19076599	19076702
chr9	27009017	27009156
chr9	35102682	35102820
chr9	72897337	72897499
chr9	86900259	86900457
chr9	95232950	95233063
chr9	96052259	96052329
chr9	97369096	97369234
chr9	101056066	101056184
chr9	111868787	111868889
chr9	113191422	113191614
chr9	113192553	113192730
chr9	114184413	114184480
chr9	123725913	123726016
chr9	131360678	131360783
chr9	134497182	134497385
chr9	135750501	135750586
chr9	136268006	136268141
chr9	137775147	137775201
chr9	139649586	139649612
chr9	140372485	140372604
chr10	13178744	13178863
chr10	16979590	16979783
chr10	22862239	22862386
chr10	27964449	27964483
chr10	32128564	32128639
chr10	32141444	32141525
chr10	43678697	43678987
chr10	50680954	50681074
chr10	57359659	57359731
chr10	58120956	58120997
chr10	75527594	75527765
chr10	77795765	77795892
chr10	95121208	95121314
chr10	99006028	99006094
chr10	100183509	100183644
chr10	100195028	100195171
chr10	104386931	104387000
chr10	116659248	116659270
chr10	116719484	116719566
chr10	117228681	117228839
chr10	121578995	121579051
chr10	123809952	123810065
chr10	124742787	124742986
chr10	126670277	126670398
chr10	126691528	126691673
chr10	129911690	129911866
chr10	134682777	134682876
chr11	720061	720223
chr11	4159424	4159610
chr11	8061191	8061239
chr11	8942865	8943062
chr11	20805225	20805376
chr11	22271782	22271917
chr11	22283674	22283844
chr11	28110070	28110268
chr11	46717209	46717305
chr11	46917760	46917886
chr11	47185643	47185800
chr11	64820689	64820809
chr11	67172869	67172977
chr11	72415196	72415379
chr11	73670538	73670700
chr11	73715528	73715630
chr11	77825311	77825438
chr11	100792224	100792335
chr11	102201729	102201972
chr11	102649354	102649480
chr11	120339996	120340097
chr12	332297	332400
chr12	2694541	2694662
chr12	3728436	3728538
chr12	6172119	6172220
chr12	6638110	6638205
chr12	7281298	7281371
chr12	7655073	7655160
chr12	10034194	10034264
chr12	21711133	21711247
chr12	48391388	48391490
chr12	52709676	52709897
chr12	52710251	52710377
chr12	52711464	52711560
chr12	52966236	52966451
chr12	54741783	54741835
chr12	56093653	56093773
chr12	58010066	58010278
chr12	59284446	59284578
chr12	78334098	78334216
chr12	80838125	80838179
chr12	80900347	80900449
chr12	80935867	80936143
chr12	81066947	81067083
chr12	85438495	85438587
chr12	96387703	96387776
chr12	104092873	104093005
chr12	109617721	109617892
chr12	109883317	109883417
chr12	110341741	110341952
chr12	110383064	110383154
chr12	110456149	110456293
chr12	120148344	120148425
chr12	120189854	120190052
chr12	120527754	120527875
chr12	120783937	120784125
chr13	22255180	22255284
chr13	25440281	25440341
chr13	34013827	34013861
chr13	43639821	43639873
chr13	45515343	45515457
chr13	46154737	46154800
chr13	51819447	51819555
chr13	73369496	73369695
chr13	96638586	96638686
chr13	98642686	98642791
chr13	102220049	102220196
chr13	102231637	102231778
chr13	103450838	103451020
chr13	110864215	110864269
chr13	114154272	114154464
chr13	114156066	114156195
chr14	23341946	23341991
chr14	23467635	23467692
chr14	25100279	25100420
chr14	39777652	39777791
chr14	64656788	64656955
chr14	65268002	65268118
chr14	68260324	68260476
chr14	71137792	71137869
chr14	73404686	73404778
chr14	73580993	73581041
chr14	88414071	88414222
chr14	93170984	93171052
chr14	93198993	93199131
chr14	93994903	93994992
chr14	96777453	96777624
chr15	28412832	28412973
chr15	57213223	57213296
chr15	62305237	62305318
chr15	63548703	63548793
chr15	66850319	66850374
chr15	72283443	72283578
chr15	74622529	74622695
chr15	75108497	75108652
chr15	79237232	79237323
chr15	81648065	81648109
chr15	89417072	89417255
chr15	101445727	101445892
chr16	1272651	1272917
chr16	1273422	1273594
chr16	5050855	5050926
chr16	8839857	8839955
chr16	18839352	18839490
chr16	30018493	30018620
chr16	57762301	57762496
chr16	71609824	71609929
chr16	71701080	71701236
chr16	77323160	77323308
chr16	81183294	81183494
chr16	83941730	83941887
chr16	84218456	84218594
chr16	89777734	89777820
chr16	89894958	89895202
chr17	3458025	3458144
chr17	3832621	3832739
chr17	8024891	8025355
chr17	11532733	11532901
chr17	19644405	19644523
chr17	26089823	26090031
chr17	26092560	26092742
chr17	26096560	26096610
chr17	28612405	28612498
chr17	32647820	32647923
chr17	34195658	34195746
chr17	34264761	34264920
chr17	34416528	34416643
chr17	37070577	37070728
chr17	40926663	40926717
chr17	56584483	56584680
chr17	56618026	56618062
chr17	59533851	59534037
chr17	64023618	64023678
chr17	64225433	64225497
chr17	67290795	67290854
chr17	76120604	76120862
chr17	77073511	77073579
chr17	79166117	79166192
chr17	79244717	79244824
chr17	79477718	79477859
chr17	80006906	80006992
chr18	7037576	7037750
chr18	29433811	29433908
chr18	48327718	48327874
chr18	61156579	61156697
chr18	66541905	66542022
chr18	74680170	74680292
chr19	430683	430747
chr19	685718	685922
chr19	5654378	5654467
chr19	6008116	6008235
chr19	6730997	6731122
chr19	7076391	7076518
chr19	9003565	9003690
chr19	13885465	13885521
chr19	17006986	17007137
chr19	17049204	17049256
chr19	17081700	17081843
chr19	36549681	36549773
chr19	38995948	38996038
chr19	39002711	39002772
chr19	39014554	39014569
chr19	39224342	39224421
chr19	40199836	40199950
chr19	45001335	45001386
chr19	47200413	47200491
chr19	48198621	48198731
chr19	52130401	52130501
chr20	9288461	9288545
chr20	13779106	13779146
chr20	18131464	18131586
chr20	31890721	31890880
chr20	32336728	32336878
chr20	57045664	57045803
chr20	57234678	57234690
chr20	60485477	60485663
chr20	62045440	62045546
chr20	62321646	62321794
chr21	10906907	10907040
chr21	15524893	15525005
chr21	33067125	33067293
chr21	33725018	33725215
chr21	38563634	38563725
chr21	43327768	43327893
chr21	45033710	45033828
chr22	18310409	18310547
chr22	19882929	19883104
chr22	20784016	20784120
chr22	20940014	20940113
chr22	29630125	29630188
chr22	30860806	30860890
chr22	32000854	32000931
chr22	32756238	32756816
chr22	39148511	39148633
chr22	39907853	39908031
chr22	41605699	41605937
chr22	42076247	42076368
chr22	43459818	43459927
chr22	45828163	45828239
chr22	50897898	50898095

## Sheet: ITA
Chrom	Start	End
chr1	3745779	3745988
chr1	10523469	10523694
chr1	11024132	11024405
chr1	15708366	15708777
chr1	17296235	17296461
chr1	17301606	17302005
chr1	21795172	21795461
chr1	21932424	21932781
chr1	26629254	26629468
chr1	35919903	35920129
chr1	36886035	36886254
chr1	40315767	40315988
chr1	40530059	40530257
chr1	40771285	40771515
chr1	42619052	42619276
chr1	43906870	43907099
chr1	55060107	55060548
chr1	60506619	60506839
chr1	65890909	65891131
chr1	78201532	78201956
chr1	84944931	84945262
chr1	108307628	108307830
chr1	109716278	109716491
chr1	111861923	111862130
chr1	115604633	115604860
chr1	154293617	154293830
chr1	154303839	154304059
chr1	156813906	156814132
chr1	169694803	169695027
chr1	176857182	176857386
chr1	177934957	177935174
chr1	186363047	186363236
chr1	201184003	201184321
chr1	201286662	201287005
chr1	211533207	211533429
chr1	215820856	215821080
chr1	220300069	220300270
chr1	220383652	220383877
chr1	225372885	225373247
chr1	226054140	226054469
chr1	228033060	228033439
chr1	230895211	230895436
chr1	230914681	230914923
chr1	248023862	248024073
chr2	10784429	10784538
chr2	24357865	24358160
chr2	28843028	28843253
chr2	54035412	54035664
chr2	54561861	54562188
chr2	58316659	58316910
chr2	71163028	71163278
chr2	71376805	71377210
chr2	96795511	96795746
chr2	97493764	97493991
chr2	97613504	97613697
chr2	97617034	97617266
chr2	99279702	99279895
chr2	111556511	111556731
chr2	111598840	111599043
chr2	116539806	116540012
chr2	120060017	120060181
chr2	120078600	120078813
chr2	121989304	121989612
chr2	138420778	138421166
chr2	143959627	143959828
chr2	149799130	149799346
chr2	160076023	160076429
chr2	160132041	160132169
chr2	165801958	165802340
chr2	169995726	169995948
chr2	215901628	215901833
chr2	216263924	216264147
chr2	227968626	227968837
chr2	228118732	228118951
chr2	228230792	228230978
chr2	231148945	231149166
chr2	231248105	231248331
chr2	231333642	231333854
chr2	231406568	231406787
chr2	233659297	233659696
chr2	234354135	234354433
chr2	234385942	234386171
chr2	234408391	234408611
chr2	234473853	234474278
chr2	238427164	238427351
chr2	238448969	238449225
chr3	16364827	16365021
chr3	27332702	27332931
chr3	33094871	33095097
chr3	38125621	38125798
chr3	38271758	38271969
chr3	39152309	39152536
chr3	39161333	39161559
chr3	46622599	46622820
chr3	46654062	46654286
chr3	48680927	48681157
chr3	52406786	52407133
chr3	52540626	52540925
chr3	53164340	53164457
chr3	56771195	56771401
chr3	57293020	57293172
chr3	97607134	97607352
chr3	111993705	111993946
chr3	112666666	112666859
chr3	122646422	122646870
chr3	123946767	123946974
chr3	125199028	125199228
chr3	125856574	125856920
chr3	129694570	129694902
chr3	130311297	130311520
chr3	130947204	130947553
chr3	145938439	145938790
chr3	149459164	149459523
chr3	179137174	179137339
chr3	183432877	183433089
chr3	183754428	183754838
chr3	183953848	183954079
chr4	3344609	3344840
chr4	7780472	7780635
chr4	7857125	7857349
chr4	8454562	8454780
chr4	23814588	23814799
chr4	25417023	25417244
chr4	56847187	56847571
chr4	57887028	57887256
chr4	68497533	68497730
chr4	68499978	68500303
chr4	68829029	68829241
chr4	74352631	74352860
chr4	79284582	79284876
chr4	83891460	83891673
chr4	84364653	84364828
chr4	90848796	90849144
chr4	98893318	98893687
chr4	103225319	103225686
chr4	113544851	113545193
chr4	114294170	114294389
chr4	119944538	119944758
chr4	129012029	129012414
chr4	129100376	129100777
chr4	134075966	134076185
chr4	153874577	153874786
chr4	159631835	159632051
chr4	162577429	162577654
chr4	186336127	186336540
chr5	233557	233769
chr5	635396	635875
chr5	26988063	26988445
chr5	33648888	33649110
chr5	41000738	41000964
chr5	49707016	49707232
chr5	57754730	57754955
chr5	65317049	65317220
chr5	74055012	74055221
chr5	74055240	74055396
chr5	74962426	74962823
chr5	95236321	95236538
chr5	112889250	112889437
chr5	112928896	112929114
chr5	118500028	118500410
chr5	127638498	127638906
chr5	141014361	141014584
chr5	147692835	147693062
chr5	148996045	148996352
chr5	149460220	149460603
chr5	159835516	159835924
chr5	169454830	169455050
chr5	170596953	170597366
chr5	176382884	176383111
chr5	178581747	178582018
chr6	7577125	7577326
chr6	10906126	10906345
chr6	25916878	25917098
chr6	28264533	28264762
chr6	31583280	31583438
chr6	31692325	31692455
chr6	32307254	32307476
chr6	32333889	32334042
chr6	32781431	32781658
chr6	32784582	32784801
chr6	38650387	38650656
chr6	38800027	38800231
chr6	40998072	40998295
chr6	41895080	41895306
chr6	45909231	45909452
chr6	46563675	46563894
chr6	51824480	51824896
chr6	70866474	70866695
chr6	70961737	70961966
chr6	70981673	70981894
chr6	71508355	71508538
chr6	74331434	74331704
chr6	100868634	100868860
chr6	109762489	109762718
chr6	110112504	110112813
chr6	117860333	117860556
chr6	119327495	119327908
chr6	121642679	121643104
chr6	125379032	125379278
chr6	137338064	137338281
chr6	155485510	155485828
chr6	160448155	160448379
chr6	160969303	160969740
chr6	168442563	168442871
chr6	170047816	170048019
chr7	1477827	1478055
chr7	6452244	6452591
chr7	6547442	6547856
chr7	12418997	12419378
chr7	15404970	15405394
chr7	16460507	16460707
chr7	20698114	20698314
chr7	25268013	25268210
chr7	30915087	30915311
chr7	42087947	42088323
chr7	50180819	50181025
chr7	76885462	76885833
chr7	80427362	80427665
chr7	93518175	93518553
chr7	95025545	95025774
chr7	95040927	95041151
chr7	97846947	97847139
chr7	107211556	107211719
chr7	129688818	129689036
chr7	138595788	138596096
chr7	139138822	139138967
chr7	156801624	156801874
chr8	1806113	1806434
chr8	2046658	2046902
chr8	2057128	2057350
chr8	6912926	6913149
chr8	17820492	17820814
chr8	17927231	17927453
chr8	27277400	27277615
chr8	28321002	28321344
chr8	52366054	52366359
chr8	53537187	53537401
chr8	59508033	59508259
chr8	90990356	90990622
chr8	98725807	98726012
chr8	120790113	120790435
chr8	124525342	124525649
chr8	139819922	139820144
chr8	141712634	141712841
chr8	142154204	142154425
chr8	143781789	143782140
chr8	144658525	144658752
chr9	6984083	6984422
chr9	19076567	19076719
chr9	27008810	27009161
chr9	35102623	35102829
chr9	72897150	72897558
chr9	86900076	86900484
chr9	95232826	95233148
chr9	96052203	96052408
chr9	97369010	97369239
chr9	101056033	101056235
chr9	113191418	113191637
chr9	113192523	113192744
chr9	114184335	114184555
chr9	123725891	123726059
chr9	131360620	131360842
chr9	134497129	134497474
chr9	135750382	135750612
chr9	136267834	136268228
chr9	137774987	137775215
chr9	139649400	139649618
chr9	140372467	140372685
chr10	13178686	13178913
chr10	16979538	16979917
chr10	22862165	22862448
chr10	27964355	27964578
chr10	32128536	32128677
chr10	32141271	32141623
chr10	43678665	43679006
chr10	50680889	50681118
chr10	57359566	57359781
chr10	58120886	58121111
chr10	75527492	75527804
chr10	95121148	95121365
chr10	99005965	99006160
chr10	100183461	100183667
chr10	100194857	100195270
chr10	104386891	104387117
chr10	116659153	116659347
chr10	116719411	116719616
chr10	117228723	117228876
chr10	121578925	121579125
chr10	123809919	123810142
chr10	124742634	124742994
chr10	126670198	126670418
chr10	126691462	126691681
chr10	129911683	129911874
chr10	134682852	134682934
chr11	719911	720327
chr11	4159398	4159620
chr11	8942851	8943071
chr11	20805213	20805393
chr11	22271737	22271954
chr11	22283491	22283868
chr11	28109929	28110410
chr11	46717068	46717457
chr11	46917706	46917934
chr11	47185614	47185844
chr11	64820568	64820997
chr11	67172728	67173091
chr11	72415035	72415435
chr11	73670519	73670720
chr11	73715386	73715675
chr11	77825255	77825473
chr11	100792138	100792357
chr11	102201561	102202058
chr11	102649317	102649511
chr11	120339892	120340114
chr12	332232	332462
chr12	2694493	2694671
chr12	3728353	3728571
chr12	6172051	6172278
chr12	6638021	6638238
chr12	7281239	7281466
chr12	7655009	7655228
chr12	10034034	10034410
chr12	21711067	21711278
chr12	48391332	48391556
chr12	52709657	52709928
chr12	52710195	52710418
chr12	52966212	52966528
chr12	54741644	54741871
chr12	56093513	56093844
chr12	58010059	58010284
chr12	78334049	78334266
chr12	80838043	80838261
chr12	80900230	80900516
chr12	80935683	80936033
chr12	81066914	81067119
chr12	85438446	85438637
chr12	96387602	96387830
chr12	104092828	104093051
chr12	109617572	109617975
chr12	109883283	109883466
chr12	110341716	110342014
chr12	110456109	110456327
chr12	120148264	120148488
chr12	120189837	120190088
chr12	120527712	120527919
chr12	120783752	120784130
chr13	22255133	22255332
chr13	25440203	25440402
chr13	34013737	34013959
chr13	43639729	43639946
chr13	45515292	45515507
chr13	46154629	46154855
chr13	73369415	73369793
chr13	96638469	96638751
chr13	98642486	98642864
chr13	102220025	102220239
chr13	102231461	102231812
chr13	103450822	103451188
chr13	110864172	110864352
chr13	114154121	114154497
chr13	114155929	114156267
chr14	23341847	23342068
chr14	23467605	23467815
chr14	25100217	25100427
chr14	39777617	39777819
chr14	64656761	64656979
chr14	65267957	65268180
chr14	68260291	68260513
chr14	71137748	71137968
chr14	73404619	73404849
chr14	88414029	88414251
chr14	93170874	93171101
chr14	93198954	93199171
chr14	93994851	93995067
chr14	96777443	96777635
chr15	28412781	28412996
chr15	57213100	57213317
chr15	62305166	62305390
chr15	63548594	63548816
chr15	66850162	66850396
chr15	72283318	72283648
chr15	75108399	75108721
chr15	81647970	81648181
chr15	89417058	89417285
chr15	101445713	101445929
chr16	1272576	1272989
chr16	1273356	1273588
chr16	5050844	5050955
chr16	8839810	8840025
chr16	18839335	18839528
chr16	30018363	30018720
chr16	57762274	57762527
chr16	71609777	71610001
chr16	71701050	71701270
chr16	77323092	77323320
chr16	81183133	81183520
chr16	83941695	83941897
chr16	84218355	84218659
chr16	89777590	89777902
chr17	3457934	3458150
chr17	3832530	3832634
chr17	3832654	3832817
chr17	8025293	8025469
chr17	11532748	11532912
chr17	19644377	19644564
chr17	26089785	26090090
chr17	26092548	26092755
chr17	26096450	26096670
chr17	28612338	28612556
chr17	34195647	34195835
chr17	34264704	34264931
chr17	34416501	34416712
chr17	37070569	37070791
chr17	40926574	40926795
chr17	56584323	56584685
chr17	56617915	56618124
chr17	64225375	64225563
chr17	67290710	67290917
chr17	76120568	76120964
chr17	77073370	77073600
chr17	79166007	79166202
chr17	79244609	79244835
chr17	79477712	79477942
chr17	80006902	80007119
chr18	7037377	7037783
chr18	29433762	29433960
chr18	48327684	48327907
chr18	61156547	61156731
chr18	66541860	66542077
chr18	74680138	74680325
chr19	430605	430828
chr19	685701	685928
chr19	5654293	5654520
chr19	6007970	6008245
chr19	7076384	7076526
chr19	9003535	9003758
chr19	13885458	13885679
chr19	17049189	17049335
chr19	17081677	17081898
chr19	36549609	36549837
chr19	38995748	38996106
chr19	39002606	39002835
chr19	39014370	39014600
chr19	39224302	39224512
chr19	40199804	40200008
chr19	45001226	45001454
chr19	47200323	47200502
chr19	48198650	48198754
chr19	52130364	52130590
chr20	9288297	9288649
chr20	13779044	13779225
chr20	18131434	18131628
chr20	31890717	31890885
chr20	57045585	57045808
chr20	57234542	57234741
chr20	60485430	60485721
chr20	62045274	62045682
chr20	62321509	62321920
chr21	10906855	10907077
chr21	15524918	15525137
chr21	33067055	33067380
chr21	33724877	33725220
chr21	38563580	38563775
chr21	43327669	43327898
chr21	45033658	45033881
chr22	18310220	18310594
chr22	19882753	19883112
chr22	20783943	20784131
chr22	20939997	20940159
chr22	29630019	29630253
chr22	30860732	30860960
chr22	32000746	32000969
chr22	32756230	32756834
chr22	39148410	39148659
chr22	39907833	39908061
chr22	41605546	41605967
chr22	42076185	42076406
chr22	43459788	43459959
chr22	45828092	45828311
chr22	50897697	50897935
chr22	50898070	50898273
