# Supplementary material for: The use of technical replication for detection of low-level somatic mutations in next-generation sequencing
Source: Nat Commun. 2019 Mar 5;10:1047. doi: 10.1038/s41467-019-09026-y (PMC6400950; doi:10.1038/s41467-019-09026-y)
Supplement: Supplementary file 5 — Supplementary Data 3 [file 41467_2019_9026_MOESM5_ESM.xlsx]

## Sheet: ILH
Supplementary Data 3. Target regions of two cancer panels for the analysis of reference standard
Chrom	Start	End
chr1	11166610	11166890
chr1	11166968	11167208
chr1	11167449	11167649
chr1	11168170	11168410
chr1	11169286	11169486
chr1	11169645	11169845
chr1	11171074	11171274
chr1	11172841	11173041
chr1	11174331	11174571
chr1	11174806	11175006
chr1	11175388	11175588
chr1	11177001	11177201
chr1	11181243	11181483
chr1	11181969	11182249
chr1	11184502	11184742
chr1	11186625	11186905
chr1	11187013	11187253
chr1	11187651	11187891
chr1	11188001	11188241
chr1	11188459	11188659
chr1	11188859	11189059
chr1	11189709	11189949
chr1	11190485	11190685
chr1	11190712	11190912
chr1	11193075	11193315
chr1	11194345	11194585
chr1	11199306	11199772
chr1	11204638	11204878
chr1	11204963	11205163
chr1	11206670	11206910
chr1	11210112	11210352
chr1	11217158	11217398
chr1	11227436	11227636
chr1	11259247	11259527
chr1	11259538	11259818
chr1	11264548	11264828
chr1	11269301	11269581
chr1	11270816	11271016
chr1	11272309	11272589
chr1	11272788	11273028
chr1	11273399	11273679
chr1	11276147	11276347
chr1	11288709	11288989
chr1	11290926	11291166
chr1	11291303	11291543
chr1	11292438	11292638
chr1	11293399	11293599
chr1	11294140	11294380
chr1	11297882	11298122
chr1	11298446	11298686
chr1	11300341	11300621
chr1	11301553	11301793
chr1	11303143	11303383
chr1	11307615	11308173
chr1	11313842	11314082
chr1	11316028	11316268
chr1	11316965	11317245
chr1	11318475	11318715
chr1	11319245	11319525
chr1	27022861	27022981
chr1	27023022	27023142
chr1	27023259	27024059
chr1	27056127	27056367
chr1	27057628	27058108
chr1	27059104	27059344
chr1	27087326	27087606
chr1	27087819	27088019
chr1	27088586	27088866
chr1	27089439	27089799
chr1	27092644	27093122
chr1	27094266	27094506
chr1	27097593	27097833
chr1	27098936	27099176
chr1	27099250	27099530
chr1	27099771	27100440
chr1	27100805	27101725
chr1	27102012	27102252
chr1	27105500	27107260
chr1	43803458	43803658
chr1	43803715	43803955
chr1	43804161	43804441
chr1	43804930	43805250
chr1	43805575	43805855
chr1	43806000	43806240
chr1	43812087	43812327
chr1	43812393	43812673
chr1	43814453	43814733
chr1	43814904	43815144
chr1	43817830	43818030
chr1	43818175	43818455
chr1	45286347	45286547
chr1	45287444	45287644
chr1	45288073	45288353
chr1	45288690	45289125
chr1	45291870	45292110
chr1	45292136	45292456
chr1	45292543	45293409
chr1	45293488	45293888
chr1	45293906	45294360
chr1	45294599	45295499
chr1	45295521	45295761
chr1	45296497	45296737
chr1	45297323	45297523
chr1	45297581	45297781
chr1	45297798	45298038
chr1	45307494	45307734
chr1	45308468	45308668
chr1	65300192	65300392
chr1	65301013	65301253
chr1	65301719	65301959
chr1	65303560	65303840
chr1	65304089	65304329
chr1	65305261	65305501
chr1	65306874	65307348
chr1	65309682	65309962
chr1	65310384	65310624
chr1	65311139	65311379
chr1	65312275	65312475
chr1	65313146	65313426
chr1	65316419	65316659
chr1	65321166	65321406
chr1	65323280	65323520
chr1	65325726	65326006
chr1	65330442	65330682
chr1	65332519	65332919
chr1	65334935	65335215
chr1	65338989	65339269
chr1	65344649	65344889
chr1	65348938	65349178
chr1	65351844	65352044
chr1	115251095	115251335
chr1	115252129	115252409
chr1	115256369	115256649
chr1	115258605	115258845
chr1	156785525	156785725
chr1	156811808	156812048
chr1	156830712	156830952
chr1	156834082	156834282
chr1	156834455	156834655
chr1	156836635	156836835
chr1	156837828	156838108
chr1	156838227	156838507
chr1	156841360	156841600
chr1	156843407	156843767
chr1	156844083	156844283
chr1	156844310	156844470
chr1	156844628	156844868
chr1	156845231	156845511
chr1	156845812	156846052
chr1	156846137	156846417
chr1	156848893	156849173
chr1	156849729	156850009
chr1	156851221	156851461
chr1	162688794	162688994
chr1	162722815	162723055
chr1	162724389	162724669
chr1	162724879	162725159
chr1	162725386	162725626
chr1	162729557	162729797
chr1	162730982	162731262
chr1	162735721	162735921
chr1	162736963	162737203
chr1	162740080	162740480
chr1	162741789	162742069
chr1	162743202	162743442
chr1	162745417	162745657
chr1	162745902	162746182
chr1	162748304	162748584
chr1	162749848	162750088
chr1	243662986	243663146
chr1	243668493	243668693
chr1	243675556	243675796
chr1	243708755	243708955
chr1	243716017	243716257
chr1	243726965	243727205
chr1	243736168	243736408
chr1	243776906	243777106
chr1	243778330	243778530
chr1	243800858	243801098
chr1	243809126	243809406
chr1	243828009	243828249
chr1	243858835	243859075
chr1	244006369	244006529
chr2	29416078	29416798
chr2	29419580	29419780
chr2	29420354	29420594
chr2	29429967	29430207
chr2	29430810	29431010
chr2	29432597	29432797
chr2	29436798	29436998
chr2	29443516	29443756
chr2	29443838	29444118
chr2	29445141	29446810
chr2	29446827	29449074
chr2	29449374	29450003
chr2	29450388	29450588
chr2	29451720	29451960
chr2	29455101	29455381
chr2	29456376	29456616
chr2	29462480	29462760
chr2	29473911	29474191
chr2	29497908	29498148
chr2	29498214	29498414
chr2	29519698	29519978
chr2	29541099	29541339
chr2	29543562	29543802
chr2	29551161	29551401
chr2	29606541	29606781
chr2	29754761	29755001
chr2	29917657	29917937
chr2	29940381	29940621
chr2	30142831	30143551
chr2	209101747	209101947
chr2	209103735	209104015
chr2	209104516	209104796
chr2	209106653	209106933
chr2	209108099	209108379
chr2	209109975	209110215
chr2	209113076	209113396
chr2	209116094	209116334
chr2	212248322	212248802
chr2	212251566	212251886
chr2	212252613	212252773
chr2	212285110	212285390
chr2	212286680	212286880
chr2	212288812	212289092
chr2	212293070	212293270
chr2	212295607	212295887
chr2	212426600	212426840
chr2	212483850	212484050
chr2	212488587	212488827
chr2	212495132	212495372
chr2	212522415	212522615
chr2	212522616	212522776
chr2	212529984	212530264
chr2	212537835	212538035
chr2	212543722	212543962
chr2	212566671	212566911
chr2	212568773	212568973
chr2	212569988	212570188
chr2	212576717	212576957
chr2	212578196	212578436
chr2	212587048	212587328
chr2	212589739	212589979
chr2	212615296	212615496
chr2	212652696	212652936
chr2	212812127	212812367
chr2	212989412	212989692
chr2	213403113	213403313
chr3	10183521	10183881
chr3	10188138	10188378
chr3	10191419	10191699
chr3	37034971	37035251
chr3	37038054	37038254
chr3	37042394	37042594
chr3	37045828	37046028
chr3	37048417	37048617
chr3	37050250	37050450
chr3	37053251	37053411
chr3	37053445	37053645
chr3	37055858	37056098
chr3	37058943	37059143
chr3	37061737	37062017
chr3	37067114	37067514
chr3	37070208	37070488
chr3	37081610	37081850
chr3	37083687	37083887
chr3	37088951	37089231
chr3	37089953	37090153
chr3	37090331	37090571
chr3	37091920	37092200
chr3	37107008	37107208
chr3	41265465	41265665
chr3	41265990	41266270
chr3	41266431	41266711
chr3	41266803	41267083
chr3	41267131	41267371
chr3	41268630	41268910
chr3	41274763	41275003
chr3	41275008	41275368
chr3	41275568	41275848
chr3	41277154	41277394
chr3	41277774	41278259
chr3	41279436	41279636
chr3	41280608	41280848
chr3	178916590	178916990
chr3	178917462	178917702
chr3	178919062	178919342
chr3	178921314	178921594
chr3	178922233	178922433
chr3	178927315	178927555
chr3	178927909	178928405
chr3	178935939	178936179
chr3	178936924	178937124
chr3	178937263	178937543
chr3	178937668	178937908
chr3	178938739	178939019
chr3	178941801	178942041
chr3	178942428	178942668
chr3	178943688	178943888
chr3	178947004	178947284
chr3	178947730	178948228
chr3	178951856	178952176
chr4	1795642	1795842
chr4	1800955	1801275
chr4	1801406	1801606
chr4	1803038	1803510
chr4	1803536	1803776
chr4	1804575	1804855
chr4	1805350	1805630
chr4	1806031	1806271
chr4	1806481	1806761
chr4	1807022	1807691
chr4	1807718	1808118
chr4	1808221	1808461
chr4	1808488	1808728
chr4	1808831	1809111
chr4	1809145	1809425
chr4	55124853	55125053
chr4	55127240	55127600
chr4	55129818	55130138
chr4	55131030	55131270
chr4	55133401	55133681
chr4	55133693	55133933
chr4	55136737	55136977
chr4	55138503	55138743
chr4	55139680	55139920
chr4	55140644	55140844
chr4	55140953	55141193
chr4	55143486	55143726
chr4	55143997	55144237
chr4	55144465	55144745
chr4	55144923	55145123
chr4	55146425	55146705
chr4	55151475	55151715
chr4	55151948	55152188
chr4	55153532	55153772
chr4	55154915	55155348
chr4	55156460	55156740
chr4	55161225	55161505
chr4	55524114	55524314
chr4	55561652	55561972
chr4	55564430	55564750
chr4	55565743	55565983
chr4	55569833	55570113
chr4	55573238	55573478
chr4	55575529	55575851
chr4	55589686	55589926
chr4	55591999	55592239
chr4	55593316	55593764
chr4	55593920	55594351
chr4	55595435	55595715
chr4	55597439	55597639
chr4	55597976	55598216
chr4	55599176	55599416
chr4	55602599	55603036
chr4	55603273	55603513
chr4	55604538	55604778
chr4	55946078	55946358
chr4	55948065	55948265
chr4	55948652	55948852
chr4	55953709	55953989
chr4	55954967	55955207
chr4	55955490	55955690
chr4	55955793	55956033
chr4	55956063	55956303
chr4	55958732	55958932
chr4	55960905	55961185
chr4	55961687	55961887
chr4	55962332	55962572
chr4	55963760	55964000
chr4	55964251	55964491
chr4	55964796	55965036
chr4	55968037	55968277
chr4	55968461	55968741
chr4	55970780	55971180
chr4	55971932	55972172
chr4	55972795	55973035
chr4	55973841	55974121
chr4	55976511	55976997
chr4	55979419	55979699
chr4	55980242	55980482
chr4	55980984	55981264
chr4	55981392	55981632
chr4	55984748	55984988
chr4	55987210	55987410
chr4	55991326	55991526
chr4	153244006	153244326
chr4	153245320	153245560
chr4	153247130	153247410
chr4	153249330	153249570
chr4	153250760	153251000
chr4	153251831	153252071
chr4	153253679	153253919
chr4	153258900	153259140
chr4	153268006	153268246
chr4	153269773	153269933
chr4	153271134	153271334
chr4	153273591	153273911
chr4	153303273	153303553
chr4	153332343	153332976
chr5	1295021	1295201
chr5	1295276	1296176
chr5	67522490	67522850
chr5	67535665	67535825
chr5	67569163	67569363
chr5	67569703	67569903
chr5	67575375	67575615
chr5	67576336	67576576
chr5	67576694	67576894
chr5	67584471	67584671
chr5	67586489	67586729
chr5	67588017	67588412
chr5	67588877	67589077
chr5	67589100	67589340
chr5	67589479	67589719
chr5	67590294	67590574
chr5	67590923	67591381
chr5	67591951	67592191
chr5	67593214	67593454
chr5	112043356	112043636
chr5	112090534	112090774
chr5	112101964	112102164
chr5	112102866	112103106
chr5	112111305	112111505
chr5	112116425	112116665
chr5	112128091	112128291
chr5	112136900	112137100
chr5	112151140	112151340
chr5	112154651	112155051
chr5	112157540	112157740
chr5	112162754	112162994
chr5	112163544	112163744
chr5	112164490	112164730
chr5	112170634	112170874
chr5	112173236	112179836
chr5	112192277	112192437
chr5	112198138	112198298
chr5	149433550	149434058
chr5	149434749	149434949
chr5	149435524	149435962
chr5	149436798	149436998
chr5	149437010	149437210
chr5	149437728	149437928
chr5	149439203	149439483
chr5	149440359	149440599
chr5	149441002	149441468
chr5	149447615	149447815
chr5	149447833	149447953
chr5	149449410	149449650
chr5	149449684	149449924
chr5	149449956	149450196
chr5	149452839	149453079
chr5	149456778	149457058
chr5	149457622	149457862
chr5	149459596	149459916
chr5	149460318	149460598
chr5	149465885	149466045
chr5	149495297	149495537
chr5	149497156	149497436
chr5	149498242	149498482
chr5	149498979	149499179
chr5	149499510	149499750
chr5	149500391	149500631
chr5	149500705	149500945
chr5	149501382	149501662
chr5	149502544	149502824
chr5	149503747	149503987
chr5	149504221	149504461
chr5	149504953	149505193
chr5	149506029	149506229
chr5	149509305	149509545
chr5	149510043	149510283
chr5	149511510	149511750
chr5	149512288	149512528
chr5	149513095	149513375
chr5	149513387	149513627
chr5	149514248	149514608
chr5	149515099	149515459
chr5	149516510	149516670
chr5	156607937	156608177
chr5	156635831	156636071
chr5	156638238	156638438
chr5	156641145	156641385
chr5	156644816	156644976
chr5	156649808	156650088
chr5	156655238	156655438
chr5	156659296	156659456
chr5	156665059	156665259
chr5	156667015	156667255
chr5	156668592	156668792
chr5	156670578	156670858
chr5	156671259	156671499
chr5	156672667	156673069
chr5	156675798	156676078
chr5	156679552	156679752
chr5	170814901	170815061
chr5	170816994	170817194
chr5	170818248	170818488
chr5	170818656	170818856
chr5	170819646	170819956
chr5	170819960	170820160
chr5	170827785	170827985
chr5	170832236	170832476
chr5	170833304	170833504
chr5	170834640	170834840
chr5	170837469	170837629
chr6	117609629	117609989
chr6	117622078	117622358
chr6	117629903	117630143
chr6	117631223	117631463
chr6	117632131	117632331
chr6	117638250	117638490
chr6	117639282	117639482
chr6	117640971	117642245
chr6	117642289	117643191
chr6	117643205	117643685
chr6	117643689	117644409
chr6	117644412	117644772
chr6	117644781	117645768
chr6	117645776	117646136
chr6	117646246	117647266
chr6	117647271	117648769
chr6	117649055	117650743
chr6	117657170	117657290
chr6	117657881	117658558
chr6	117662245	117662525
chr6	117662538	117662818
chr6	117663494	117663774
chr6	117665203	117665443
chr6	117674102	117674382
chr6	117677774	117678094
chr6	117678949	117679189
chr6	117680952	117681192
chr6	117681443	117681643
chr6	117683736	117684056
chr6	117686154	117686434
chr6	117686683	117686963
chr6	117687225	117687465
chr6	117700151	117700391
chr6	117704455	117704695
chr6	117706794	117707074
chr6	117707986	117708226
chr6	117708929	117709209
chr6	117710500	117711020
chr6	117714335	117714535
chr6	117715296	117715536
chr6	117715719	117715959
chr6	117717288	117717488
chr6	117718058	117718298
chr6	117724250	117724490
chr6	117725379	117725659
chr6	117730674	117730874
chr6	117735614	117735774
chr6	117737370	117737530
chr6	117739566	117739726
chr6	117746637	117746877
chr6	157099034	157099154
chr6	157099184	157099304
chr6	157099487	157099953
chr6	157100248	157100677
chr6	157150337	157150577
chr6	157192686	157192846
chr6	157222442	157222722
chr6	157256534	157256774
chr6	157357909	157358069
chr6	157405777	157406057
chr6	157431550	157431750
chr6	157454111	157454391
chr6	157469731	157470171
chr6	157488106	157488386
chr6	157495076	157495316
chr6	157495892	157496172
chr6	157502087	157502327
chr6	157505341	157505701
chr6	157507473	157507753
chr6	157510724	157510964
chr6	157511117	157511397
chr6	157517233	157517513
chr6	157519892	157520092
chr6	157521810	157522650
chr6	157524944	157525184
chr6	157527282	157529042
chr7	55086891	55087091
chr7	55209914	55210194
chr7	55210969	55211209
chr7	55214245	55214485
chr7	55218920	55219120
chr7	55219934	55220134
chr7	55220177	55220417
chr7	55221634	55221914
chr7	55223460	55223700
chr7	55224168	55224593
chr7	55225300	55225500
chr7	55227811	55228051
chr7	55229137	55229377
chr7	55231370	55231570
chr7	55232911	55233191
chr7	55236118	55236318
chr7	55237978	55238258
chr7	55238806	55238966
chr7	55240485	55240886
chr7	55241554	55241794
chr7	55242363	55242563
chr7	55248958	55249198
chr7	55259349	55259629
chr7	55260396	55260596
chr7	55266342	55266622
chr7	55267957	55268157
chr7	55268824	55269104
chr7	55269371	55269531
chr7	55270193	55270473
chr7	55272930	55273330
chr7	92244386	92244666
chr7	92247333	92247573
chr7	92252294	92252454
chr7	92300674	92300914
chr7	92354883	92355163
chr7	92403957	92404197
chr7	92462380	92462660
chr7	100401027	100401267
chr7	100402725	100403005
chr7	100403099	100403339
chr7	100403976	100404256
chr7	100404974	100405214
chr7	100410352	100410632
chr7	100410653	100410893
chr7	100411218	100411418
chr7	100411471	100411711
chr7	100414756	100415036
chr7	100416083	100416323
chr7	100417164	100417524
chr7	100417700	100417980
chr7	100419870	100420310
chr7	100421249	100421569
chr7	100421759	100421959
chr7	100424546	100424706
chr7	116339111	116340351
chr7	116371697	116371937
chr7	116379950	116380190
chr7	116380848	116381128
chr7	116395348	116395628
chr7	116397421	116397879
chr7	116398453	116398733
chr7	116399327	116399607
chr7	116403092	116403332
chr7	116409669	116409949
chr7	116411489	116411769
chr7	116411832	116412112
chr7	116414909	116415189
chr7	116417382	116417582
chr7	116418800	116419040
chr7	116421976	116422216
chr7	116423300	116423580
chr7	116435656	116435896
chr7	116435919	116436199
chr7	128828898	128829337
chr7	128843207	128843447
chr7	128845028	128845268
chr7	128845396	128845676
chr7	128845980	128846220
chr7	128846246	128846486
chr7	128848545	128848745
chr7	128849063	128849303
chr7	128850176	128850416
chr7	128850739	128851019
chr7	128851154	128851314
chr7	128851423	128851663
chr7	128851759	128852316
chr7	140426224	140426384
chr7	140434313	140434593
chr7	140439558	140439798
chr7	140447150	140447310
chr7	140449032	140449272
chr7	140453013	140453253
chr7	140453929	140454089
chr7	140476659	140476939
chr7	140477732	140477932
chr7	140481314	140481554
chr7	140482768	140483008
chr7	140487285	140487445
chr7	140494047	140494327
chr7	140500101	140500341
chr7	140501145	140501425
chr7	140507690	140507930
chr7	140508010	140508170
chr7	140508623	140508863
chr7	140534380	140534700
chr7	140549841	140550081
chr7	140624314	140624554
chr7	148504667	148504867
chr7	148506104	148506304
chr7	148506341	148506541
chr7	148507365	148507565
chr7	148508664	148508864
chr7	148510999	148511279
chr7	148511948	148512188
chr7	148512537	148512697
chr7	148513722	148513922
chr7	148514258	148514538
chr7	148514948	148515228
chr7	148516060	148516220
chr7	148516633	148516833
chr7	148523494	148523774
chr7	148524186	148524426
chr7	148525747	148526056
chr7	148526759	148526999
chr7	148529663	148529903
chr7	148533860	148534140
chr7	148543505	148543745
chr7	148544211	148544451
chr8	38271093	38271608
chr8	38271618	38271858
chr8	38272011	38272442
chr8	38273350	38273590
chr8	38274758	38274998
chr8	38275328	38275568
chr8	38275678	38275958
chr8	38277031	38277271
chr8	38279246	38279526
chr8	38280477	38280757
chr8	38282001	38282241
chr8	38283581	38283821
chr8	38285384	38285664
chr8	38285772	38286114
chr8	38287172	38287492
chr8	38297756	38297956
chr8	38314822	38315102
chr8	38318518	38318718
chr9	5021960	5022240
chr9	5029724	5029964
chr9	5044341	5044581
chr9	5050618	5050898
chr9	5054543	5054903
chr9	5055608	5055848
chr9	5064821	5065101
chr9	5066613	5066853
chr9	5068994	5069234
chr9	5069868	5070108
chr9	5072438	5072678
chr9	5073641	5073841
chr9	5077396	5077636
chr9	5078254	5078494
chr9	5080164	5080444
chr9	5080467	5080747
chr9	5081672	5081912
chr9	5089648	5089888
chr9	5090387	5090627
chr9	5090684	5090964
chr9	5122942	5123182
chr9	5126269	5126509
chr9	5126617	5126857
chr9	21968134	21968334
chr9	21968666	21968826
chr9	21970873	21971233
chr9	21974450	21974850
chr9	21994115	21994475
chr9	80336213	80336453
chr9	80343366	80343646
chr9	80409323	80409563
chr9	80412379	80412619
chr9	80430468	80430748
chr9	80537048	80537288
chr9	80645374	80645534
chr9	80645963	80646203
chr9	93606168	93606608
chr9	93607655	93607935
chr9	93624436	93624676
chr9	93626809	93627009
chr9	93627274	93627434
chr9	93629346	93629546
chr9	93636429	93636629
chr9	93636902	93637182
chr9	93639837	93640077
chr9	93641020	93641260
chr9	93649960	93650240
chr9	93650732	93650972
chr9	93657745	93657945
chr9	98208568	98208768
chr9	98209162	98209762
chr9	98211337	98211617
chr9	98212072	98212272
chr9	98215692	98215972
chr9	98218506	98218746
chr9	98220274	98220594
chr9	98221853	98222093
chr9	98224068	98224348
chr9	98229372	98229732
chr9	98231013	98231453
chr9	98232033	98232273
chr9	98236231	98236391
chr9	98238258	98238498
chr9	98238989	98239189
chr9	98239766	98240046
chr9	98240282	98240522
chr9	98241215	98241495
chr9	98242191	98242431
chr9	98242650	98242890
chr9	98244176	98244550
chr9	98247941	98248181
chr9	98268664	98268904
chr9	98270419	98270659
chr9	98278651	98278957
chr9	98278971	98279211
chr9	133589654	133589894
chr9	133709308	133709508
chr9	133710164	133710364
chr9	133710766	133711006
chr9	133729397	133729677
chr9	133730175	133730495
chr9	133738125	133738445
chr9	133747457	133747657
chr9	133748195	133748475
chr9	133750226	133750466
chr9	133753737	133754017
chr9	133755399	133755599
chr9	133755828	133756108
chr9	133759332	133761092
chr9	139390506	139392026
chr9	139393299	139393777
chr9	139394991	139395311
chr9	139396142	139396596
chr9	139396711	139396951
chr9	139397567	139397847
chr9	139399100	139399580
chr9	139399747	139400347
chr9	139400914	139401154
chr9	139401156	139401436
chr9	139401702	139401942
chr9	139402378	139402618
chr9	139402620	139402900
chr9	139403302	139403542
chr9	139404158	139404438
chr9	139405040	139405320
chr9	139405543	139405783
chr9	139407409	139407649
chr9	139407776	139408056
chr9	139408937	139409177
chr9	139409676	139410191
chr9	139410369	139410609
chr9	139411660	139411900
chr9	139412176	139412416
chr9	139412526	139412806
chr9	139413019	139413299
chr9	139413835	139414075
chr9	139417290	139417650
chr9	139418139	139418459
chr9	139438414	139438614
chr9	139440107	139440307
chr10	43572601	43572951
chr10	43595878	43596198
chr10	43597773	43598093
chr10	43600380	43600660
chr10	43601801	43602041
chr10	43604458	43609664
chr10	43609699	43612245
chr10	43613754	43613994
chr10	43614965	43615205
chr10	43615469	43615709
chr10	43617328	43617528
chr10	43619067	43619307
chr10	43620280	43620480
chr10	43621972	43622252
chr10	43623498	43623778
chr10	89624165	89624365
chr10	89653723	89653923
chr10	89685211	89685371
chr10	89690744	89690904
chr10	89692748	89693028
chr10	89711805	89712085
chr10	89717552	89717832
chr10	89720646	89720886
chr10	89725016	89725256
chr10	123239039	123239239
chr10	123239312	123239695
chr10	123241631	123241831
chr10	123243144	123243384
chr10	123244857	123245097
chr10	123246802	123247002
chr10	123247445	123247685
chr10	123256020	123256260
chr10	123257943	123258183
chr10	123260280	123260520
chr10	123263239	123263519
chr10	123274611	123274851
chr10	123276764	123277044
chr10	123277464	123277664
chr10	123278129	123278409
chr10	123279467	123279707
chr10	123297815	123298015
chr10	123298047	123298287
chr10	123310748	123311028
chr10	123323954	123324154
chr10	123324924	123325244
chr10	123353156	123353396
chr11	532575	532815
chr11	533226	533672
chr11	533714	533994
chr11	534146	534386
chr11	108098291	108098678
chr11	108099837	108100117
chr11	108106338	108106618
chr11	108114659	108114939
chr11	108115493	108115773
chr11	108117632	108117912
chr11	108119617	108119897
chr11	108121413	108121813
chr11	108122540	108122780
chr11	108123491	108123691
chr11	108124513	108124793
chr11	108126907	108127147
chr11	108128118	108128358
chr11	108129657	108129857
chr11	108137843	108138123
chr11	108139116	108139356
chr11	108141731	108142195
chr11	108143196	108143633
chr11	108150194	108150434
chr11	108151668	108151948
chr11	108153381	108153661
chr11	108154936	108155216
chr11	108158295	108158535
chr11	108159646	108159886
chr11	108160308	108160548
chr11	108163292	108163572
chr11	108164019	108164299
chr11	108165599	108165839
chr11	108167961	108168161
chr11	108170386	108170666
chr11	108172305	108172585
chr11	108173527	108173807
chr11	108175350	108175630
chr11	108178567	108178767
chr11	108180824	108181104
chr11	108183081	108183281
chr11	108186493	108186908
chr11	108188033	108188313
chr11	108190612	108190852
chr11	108191967	108192207
chr11	108196013	108196293
chr11	108196728	108197008
chr11	108198308	108198548
chr11	108199736	108199976
chr11	108200924	108201164
chr11	108202089	108202329
chr11	108202544	108202824
chr11	108203437	108203677
chr11	108204553	108204753
chr11	108205625	108205905
chr11	108206509	108206749
chr11	108213883	108214163
chr11	108216412	108216692
chr11	108217948	108218148
chr11	108224429	108224669
chr11	108225469	108225669
chr11	108235756	108235996
chr11	108236023	108236263
chr12	25362666	25362906
chr12	25368314	25368554
chr12	25378487	25378767
chr12	25380116	25380396
chr12	25398142	25398382
chr12	46123565	46123765
chr12	46123773	46123973
chr12	46124948	46125148
chr12	46169749	46169949
chr12	46205147	46205387
chr12	46211441	46211681
chr12	46215136	46215336
chr12	46230304	46230504
chr12	46230508	46230788
chr12	46231051	46231251
chr12	46231265	46231505
chr12	46233055	46233335
chr12	46240579	46240779
chr12	46242565	46242805
chr12	46243340	46243580
chr12	46243788	46246708
chr12	46254517	46254797
chr12	46285511	46285936
chr12	46287172	46287560
chr12	46298012	46298212
chr12	46298648	46298928
chr12	56474025	56474225
chr12	56477470	56477750
chr12	56478757	56479117
chr12	56480257	56480497
chr12	56481293	56481493
chr12	56481517	56482015
chr12	56482263	56482711
chr12	56486467	56486667
chr12	56486714	56486914
chr12	56487111	56487351
chr12	56487493	56487733
chr12	56487827	56488027
chr12	56488122	56488402
chr12	56488987	56489147
chr12	56489379	56489659
chr12	56490226	56490466
chr12	56490480	56490680
chr12	56490801	56491041
chr12	56491506	56491786
chr12	56492221	56492421
chr12	56492460	56492740
chr12	56493380	56493580
chr12	56493597	56493837
chr12	56493893	56494093
chr12	56494814	56495174
chr12	56495295	56495855
chr12	58142253	58142453
chr12	58142912	58143152
chr12	58143181	58143341
chr12	58144373	58144613
chr12	58144649	58144929
chr12	58144937	58145177
chr12	58145271	58145511
chr12	69202164	69202364
chr12	69202932	69203132
chr12	69207270	69207470
chr12	69208334	69208494
chr12	69210538	69210778
chr12	69214049	69214209
chr12	69218087	69218482
chr12	69222490	69222770
chr12	69229546	69229826
chr12	69230292	69230590
chr12	69233041	69233641
chr12	112856822	112857022
chr12	112884020	112884260
chr12	112888098	112888338
chr12	112890974	112891214
chr12	112892305	112892631
chr12	112893690	112893930
chr12	112910664	112911016
chr12	112915394	112915594
chr12	112915599	112915879
chr12	112919823	112920063
chr12	112924217	112924497
chr12	112926180	112926380
chr12	112926763	112927043
chr12	112939883	112940123
chr12	112942433	112942633
chr12	121416554	121416914
chr12	121426615	121426855
chr12	121431295	121431535
chr12	121431947	121432227
chr12	121434000	121434280
chr12	121434330	121434810
chr12	121435256	121435616
chr12	121437050	121437450
chr12	121438811	121439051
chr12	121439489	121439689
chr12	121439826	121439986
chr12	121440184	121440344
chr13	28578129	28578369
chr13	28588521	28588761
chr13	28589243	28589443
chr13	28589662	28589902
chr13	28592540	28592780
chr13	28597430	28597670
chr13	28598938	28599138
chr13	28599445	28599645
chr13	28601161	28601441
chr13	28602249	28602489
chr13	28607955	28608610
chr13	28609580	28609860
chr13	28609991	28610231
chr13	28611253	28611493
chr13	28622355	28622635
chr13	28623457	28623961
chr13	28624175	28624415
chr13	28626626	28626866
chr13	28631421	28631661
chr13	28635984	28636224
chr13	28644568	28644808
chr13	28674545	28674705
chr13	32890530	32890730
chr13	32893197	32893477
chr13	32899167	32899327
chr13	32900182	32900478
chr13	32900572	32900812
chr13	32903524	32903684
chr13	32904991	32905231
chr13	32906386	32907546
chr13	32910387	32915347
chr13	32918642	32918842
chr13	32920898	32921098
chr13	32928971	32929451
chr13	32930535	32930775
chr13	32931852	32932092
chr13	32936604	32936884
chr13	32937292	32937692
chr13	32944476	32944756
chr13	32945024	32945304
chr13	32950747	32950987
chr13	32953432	32953672
chr13	32953828	32954332
chr13	32968807	32969087
chr13	32970967	32971247
chr13	32972282	32972922
chr13	48877894	48878094
chr13	48878109	48878269
chr13	48881349	48881589
chr13	48916672	48916912
chr13	48919155	48919395
chr13	48921899	48922059
chr13	48923025	48923225
chr13	48934087	48934327
chr13	48936881	48937161
chr13	48938968	48939168
chr13	48941564	48941804
chr13	48942575	48942775
chr13	48947484	48947684
chr13	48950991	48951231
chr13	48953675	48953835
chr13	48954274	48954474
chr13	48955360	48955600
chr13	49027067	49027307
chr13	49030272	49030552
chr13	49033756	49034036
chr13	49037798	49038038
chr13	49039099	49039562
chr13	49047430	49047590
chr13	49050767	49051047
chr13	49051435	49051595
chr13	49054070	49054270
chr14	105236617	105236817
chr14	105237012	105237252
chr14	105238645	105238845
chr14	105239201	105239441
chr14	105239531	105239974
chr14	105240182	105240382
chr14	105241207	105241598
chr14	105241922	105242202
chr14	105242931	105243171
chr14	105246368	105246608
chr14	105258877	105259037
chr15	90627441	90627641
chr15	90627993	90628381
chr15	90628442	90628682
chr15	90630279	90630559
chr15	90630618	90630858
chr15	90631522	90632038
chr15	90633653	90633933
chr15	90634730	90634930
chr15	90645444	90645684
chr15	99192759	99192959
chr15	99250763	99251363
chr15	99434529	99434889
chr15	99439919	99440199
chr15	99442637	99442917
chr15	99451900	99452140
chr15	99454486	99454726
chr15	99456251	99456531
chr15	99459136	99459416
chr15	99459882	99460122
chr15	99465358	99465678
chr15	99467052	99467292
chr15	99467693	99467973
chr15	99472717	99472957
chr15	99473398	99473598
chr15	99478027	99478307
chr15	99478479	99478719
chr15	99482369	99482649
chr15	99486096	99486336
chr15	99491749	99491989
chr15	99500260	99500700
chr16	68771262	68771422
chr16	68772136	68772376
chr16	68835544	68835824
chr16	68842258	68842813
chr16	68844031	68844311
chr16	68845534	68845814
chr16	68845981	68846221
chr16	68847200	68847480
chr16	68849399	68849679
chr16	68853115	68853395
chr16	68855875	68856155
chr16	68857275	68857555
chr16	68862021	68862261
chr16	68863488	68863768
chr16	68867177	68867417
chr17	7569531	7569731
chr17	7572867	7573067
chr17	7573859	7574099
chr17	7576524	7576720
chr17	7576789	7577206
chr17	7577433	7577673
chr17	7578073	7578582
chr17	7579290	7579610
chr17	7579665	7579975
chr17	8108135	8108415
chr17	8108480	8108760
chr17	8109742	8110256
chr17	8110470	8110710
chr17	8110835	8111226
chr17	8113405	8113565
chr17	29422297	29422457
chr17	29482932	29483212
chr17	29485969	29486169
chr17	29490178	29490418
chr17	29496841	29497081
chr17	29508373	29508573
chr17	29508665	29508865
chr17	29509464	29509744
chr17	29527386	29527666
chr17	29527995	29528235
chr17	29528365	29528565
chr17	29533203	29533443
chr17	29541415	29541655
chr17	29545959	29546199
chr17	29548776	29548976
chr17	29548982	29549182
chr17	29550403	29550643
chr17	29552050	29552330
chr17	29553437	29553717
chr17	29554172	29554372
chr17	29554482	29554682
chr17	29556022	29556502
chr17	29556802	29557042
chr17	29557218	29557458
chr17	29557801	29558001
chr17	29559068	29559308
chr17	29559688	29559928
chr17	29560005	29560245
chr17	29562569	29562849
chr17	29562867	29563107
chr17	29575949	29576189
chr17	29579886	29580086
chr17	29585300	29585580
chr17	29585998	29586198
chr17	29587319	29587599
chr17	29588661	29588941
chr17	29592181	29592421
chr17	29652813	29653293
chr17	29654486	29654886
chr17	29657294	29657534
chr17	29661832	29662072
chr17	29663289	29663569
chr17	29663632	29663952
chr17	29664372	29664612
chr17	29664767	29664967
chr17	29664982	29665222
chr17	29665652	29665892
chr17	29667452	29667732
chr17	29669969	29670209
chr17	29676116	29676356
chr17	29677148	29677388
chr17	29679194	29679474
chr17	29683418	29683658
chr17	29683922	29684162
chr17	29684216	29684456
chr17	29685428	29685708
chr17	29685929	29686089
chr17	29687492	29687732
chr17	29694189	29694349
chr17	29700961	29701241
chr17	29705847	29706007
chr17	37855746	37855906
chr17	37856427	37856627
chr17	37863178	37863458
chr17	37864560	37864800
chr17	37865517	37865757
chr17	37865999	37866199
chr17	37866276	37866516
chr17	37866523	37866803
chr17	37868120	37868360
chr17	37868517	37868757
chr17	37871475	37871843
chr17	37871972	37872212
chr17	37872499	37872912
chr17	37873514	37873794
chr17	37875983	37876143
chr17	37879520	37879971
chr17	37880113	37880313
chr17	37880951	37881191
chr17	37881239	37881717
chr17	37881892	37882172
chr17	37882763	37882963
chr17	37883041	37883281
chr17	37883533	37883813
chr17	37883919	37884319
chr17	41197636	41197876
chr17	41199589	41199789
chr17	41201074	41201274
chr17	41203026	41203186
chr17	41209010	41209210
chr17	41215289	41215449
chr17	41215829	41216029
chr17	41219568	41219768
chr17	41222919	41223279
chr17	41226322	41226562
chr17	41228447	41228687
chr17	41231283	41231483
chr17	41234366	41234646
chr17	41242904	41243104
chr17	41243424	41246904
chr17	41247800	41248000
chr17	41249203	41249363
chr17	41251724	41251964
chr17	41256104	41256344
chr17	41256828	41257028
chr17	41258411	41258611
chr17	41267689	41267849
chr17	41275973	41276173
chr18	48573400	48573680
chr18	48575002	48575282
chr18	48575599	48575759
chr18	48577654	48577854
chr18	48578928	48579048
chr18	48581137	48581377
chr18	48584434	48584887
chr18	48586180	48586340
chr18	48591764	48592004
chr18	48593332	48593612
chr18	48602956	48603196
chr18	48604611	48604851
chr18	60795804	60796044
chr18	60985270	60985910
chr19	1206897	1207217
chr19	1218357	1218557
chr19	1219267	1219467
chr19	1220317	1220767
chr19	1221155	1221395
chr19	1221896	1222056
chr19	1222957	1223197
chr19	1226429	1226669
chr19	3094627	3094867
chr19	3110118	3110358
chr19	3113264	3113544
chr19	3114885	3115125
chr19	3118866	3119106
chr19	3119140	3119420
chr19	3120961	3121201
chr19	17937499	17937779
chr19	17940812	17941052
chr19	17941250	17941490
chr19	17941997	17942277
chr19	17942424	17942664
chr19	17943302	17943542
chr19	17943548	17943788
chr19	17945314	17945594
chr19	17945596	17946077
chr19	17946676	17946916
chr19	17947802	17948082
chr19	17948686	17948926
chr19	17949015	17949255
chr19	17950258	17950498
chr19	17950993	17951233
chr19	17952136	17952629
chr19	17953111	17953431
chr19	17953768	17954048
chr19	17954124	17954364
chr19	17954527	17954767
chr19	17955014	17955254
chr19	40739415	40739655
chr19	40739718	40739918
chr19	40740882	40741313
chr19	40741783	40742023
chr19	40742107	40742347
chr19	40743816	40744056
chr19	40744745	40744945
chr19	40745710	40746030
chr19	40746104	40746264
chr19	40747790	40748030
chr19	40748377	40748657
chr19	40760999	40761239
chr19	40762776	40763016
chr19	40771069	40771229
chr20	36012541	36012821
chr20	36014427	36014627
chr20	36014833	36015033
chr20	36022246	36022446
chr20	36022508	36022748
chr20	36024499	36024779
chr20	36026039	36026319
chr20	36028467	36028747
chr20	36029942	36030142
chr20	36030774	36031054
chr20	36031097	36031337
chr20	36031557	36031797
chr20	39657602	39657762
chr20	39657978	39658138
chr20	39689981	39690181
chr20	39704646	39704846
chr20	39704906	39705106
chr20	39706169	39706329
chr20	39708672	39708872
chr20	39709742	39709942
chr20	39713034	39713274
chr20	39721049	39721289
chr20	39725800	39726040
chr20	39726795	39727035
chr20	39728669	39728909
chr20	39729780	39730060
chr20	39741353	39741633
chr20	39742582	39742822
chr20	39743944	39744144
chr20	39744854	39745094
chr20	39746752	39746992
chr20	39750282	39750482
chr20	39750580	39750860
chr20	39751765	39752005
chr20	54945184	54945424
chr20	54945500	54945740
chr20	54948397	54948677
chr20	54956437	54956677
chr20	54958016	54958256
chr20	54959272	54959432
chr20	54961290	54961610
chr20	54963152	54963312
chr20	57415150	57415910
chr20	57428294	57430414
chr20	57430555	57430755
chr20	57466792	57466912
chr20	57470602	57470802
chr20	57473937	57474097
chr20	57474906	57475106
chr20	57478531	57478906
chr20	57480386	57480586
chr20	57484163	57484323
chr20	57484341	57484918
chr20	57484950	57485190
chr20	57485322	57485522
chr20	57485670	57485950
chr21	42852396	42852576
chr21	42852879	42852999
chr21	42853033	42853153
chr21	42853205	42853325
chr21	42854008	42854128
chr21	42854230	42854650
chr21	42854749	42854869
chr21	42854996	42855116
chr21	42855547	42855667
chr21	42856182	42857022
chr21	42857078	42857258
chr21	42857587	42858247
chr21	42858510	42858750
chr21	42859370	42859730
chr21	42860025	42860145
chr21	42860156	42860542
chr21	42860849	42861449
chr21	42861507	42861807
chr21	42862077	42862317
chr21	42862435	42863035
chr21	42863411	42863831
chr21	42864136	42866296
chr21	42866490	42866730
chr21	42867056	42867236
chr21	42867551	42868331
chr21	42868342	42868762
chr21	42869047	42870067
chr21	42870086	42871346
chr21	42871503	42872103
chr21	42872123	42873263
chr21	42873597	42874917
chr21	42875035	42875275
chr21	42875327	42880007
chr22	24129302	24129502
chr22	24133891	24134131
chr22	24135690	24135930
chr22	24143106	24143346
chr22	24145425	24145665
chr22	24158899	24159179
chr22	24167386	24167626
chr22	24175704	24175944
chr22	24176267	24176427
chr22	29670265	29671885
chr22	29671989	29672109
chr22	29672129	29672669
chr22	29672891	29674031
chr22	29674172	29674412
chr22	29674989	29676069
chr22	29676389	29676629
chr22	29677895	29678315
chr22	29678403	29678703
chr22	29679085	29679205
chr22	29680259	29680619
chr22	29680672	29680792
chr22	29681434	29681794
chr22	29682685	29682925
chr22	29683026	29683206
chr22	29683478	29683898
chr22	29684004	29684604
chr22	29684754	29687574
chr22	29687586	29688126
chr22	29688137	29688497
chr22	29688530	29688770
chr22	29689327	29689447
chr22	29690160	29690280
chr22	29690932	29691052
chr22	29691197	29691317
chr22	29691456	29692236
chr22	29692348	29692768
chr22	29693653	29693893
chr22	29693927	29694227
chr22	29694498	29694738
chr22	29694874	29695234
chr22	29695304	29695604
chrX	76763807	76764127
chrX	76776209	76776449
chrX	76776828	76777028
chrX	76777683	76777923
chrX	76778664	76778944
chrX	76812898	76813138
chrX	76814088	76814368
chrX	76829665	76829905
chrX	76845236	76845476
chrX	76849102	76849382
chrX	76854790	76855070
chrX	76855144	76855344
chrX	76855847	76856087
chrX	76871874	76872259
chrX	76874221	76874501
chrX	76875811	76876051
chrX	76888643	76888923
chrX	76888986	76889266
chrX	76890019	76890259
chrX	76891336	76891616
chrX	76907579	76907779
chrX	76907839	76907959
chrX	76909518	76909758
chrX	76911966	76912166
chrX	76918818	76919098
chrX	76920080	76920320
chrX	76931656	76931856
chrX	76936993	76938273
chrX	76938295	76940095
chrX	76940355	76940555
chrX	76944245	76944485
chrX	76949242	76949482
chrX	76952008	76952248
chrX	76953016	76953176
chrX	76954010	76954170
chrX	76954268	76954468
chrX	76972543	76972783
chrX	77041377	77041577

## Sheet: ITA
Chrom	Start	End
chr1	43814968	43815086
chr1	115252185	115252269
chr1	115256504	115256584
chr1	115258689	115258774
chr2	29432572	29432680
chr2	29443607	29443729
chr2	209113103	209113206
chr2	212288904	212288990
chr2	212530051	212530180
chr2	212576799	212576910
chr2	212578288	212578415
chr2	212587133	212587239
chr2	212589764	212589867
chr2	212652719	212652806
chr2	212812075	212812169
chr3	10183765	10183854
chr3	10188186	10188306
chr3	10191418	10191527
chr3	37067207	37067333
chr3	41266029	41266147
chr3	178916775	178916881
chr3	178916931	178917035
chr3	178921464	178921570
chr3	178927405	178927525
chr3	178927901	178927986
chr3	178928069	178928160
chr3	178936023	178936105
chr3	178938787	178938918
chr3	178947818	178947896
chr3	178951996	178952097
chr3	178952140	178952237
chr4	1803551	1803653
chr4	1806081	1806187
chr4	1807833	1807930
chr4	1808311	1808399
chr4	1808881	1809006
chr4	55140981	55141103
chr4	55144101	55144195
chr4	55144538	55144653
chr4	55152024	55152154
chr4	55561654	55561784
chr4	55592157	55592246
chr4	55593417	55593513
chr4	55593575	55593695
chr4	55594170	55594279
chr4	55595496	55595562
chr4	55597436	55597524
chr4	55599280	55599358
chr4	55602673	55602751
chr4	55946088	55946208
chr4	55946250	55946371
chr4	55953775	55953860
chr4	55955078	55955168
chr4	55960976	55961059
chr4	55962444	55962548
chr4	55972952	55973071
chr4	55979574	55979655
chr4	55980238	55980359
chr4	153245410	153245492
chr4	153247277	153247369
chr4	153249355	153249477
chr4	153250852	153250926
chr4	153258901	153259023
chr5	112173871	112173962
chr5	112174557	112174666
chr5	112175143	112175268
chr5	112175315	112175443
chr5	112175567	112175703
chr5	112175740	112175862
chr5	112175920	112176035
chr5	149433593	149433692
chr5	149452991	149453073
chr5	170837501	170837616
chr7	55211044	55211126
chr7	55221792	55221919
chr7	55232962	55233053
chr7	55241635	55241729
chr7	55242411	55242540
chr7	55248965	55249090
chr7	55249122	55249245
chr7	55259507	55259628
chr7	116339615	116339701
chr7	116340155	116340270
chr7	116403131	116403251
chr7	116411878	116411997
chr7	116417427	116417542
chr7	116423407	116423492
chr7	128845063	128845188
chr7	128845957	128846063
chr7	128846337	128846419
chr7	128850269	128850363
chr7	128851499	128851612
chr7	140453102	140453221
chr7	140481391	140481515
chr7	148508706	148508791
chr8	38282140	38282254
chr8	38285851	38285975
chr9	5073729	5073857
chr9	21970940	21971066
chr9	21971090	21971219
chr9	80409375	80409498
chr9	133738294	133738378
chr9	133747442	133747530
chr9	133748279	133748417
chr9	133750307	133750405
chr9	139390764	139390885
chr9	139397762	139397879
chr9	139399337	139399447
chr10	43609066	43609182
chr10	43609874	43610010
chr10	43613794	43613893
chr10	43615546	43615687
chr10	43617314	43617433
chr10	89624207	89624300
chr10	89685258	89685374
chr10	89692813	89692920
chr10	89711804	89711932
chr10	89717503	89717620
chr10	89717666	89717780
chr10	89720695	89720747
chr10	89720784	89720900
chr10	123257952	123258045
chr10	123274721	123274835
chr10	123279417	123279544
chr10	123279607	123279713
chr11	533812	533930
chr11	534220	534308
chr11	108117765	108117865
chr11	108119815	108119891
chr11	108123515	108123618
chr11	108137931	108138025
chr11	108155083	108155180
chr11	108170456	108170556
chr11	108172362	108172467
chr11	108173630	108173703
chr11	108180902	108180960
chr11	108200915	108200993
chr11	108204634	108204684
chr11	108205731	108205816
chr11	108206523	108206628
chr11	108218015	108218144
chr11	108225549	108225632
chr11	108236042	108236140
chr11	108236186	108236285
chr12	25378549	25378658
chr12	25380260	25380364
chr12	25398186	25398304
chr12	112888118	112888228
chr12	112926835	112926961
chr12	121431371	121431459
chr12	121432010	121432099
chr13	28592579	28592663
chr13	28602275	28602379
chr13	28608227	28608348
chr13	28610093	28610184
chr13	48919223	48919312
chr13	48923139	48923255
chr13	48941601	48941724
chr13	48942597	48942711
chr13	48953753	48953874
chr13	48955525	48955605
chr13	49027105	49027178
chr13	49033827	49033934
chr13	49037846	49037932
chr13	49039149	49039232
chr14	105241433	105241519
chr14	105246445	105246583
chr15	90631824	90631954
chr16	68835602	68835697
chr16	68846024	68846151
chr16	68847199	68847302
chr17	7573923	7574035
chr17	7577015	7577151
chr17	7577508	7577612
chr17	7578180	7578298
chr17	7578352	7578483
chr17	7578516	7578601
chr17	7579350	7579485
chr17	7579853	7579960
chr17	37880212	37880340
chr17	37880953	37881061
chr17	37881324	37881453
chr18	48575099	48575213
chr18	48575556	48575677
chr18	48581190	48581302
chr18	48584551	48584678
chr18	48586251	48586361
chr18	48591814	48591931
chr18	48593399	48593519
chr18	48603028	48603119
chr18	48604658	48604774
chr19	1206977	1207104
chr19	1220310	1220450
chr19	1220480	1220603
chr19	1221236	1221332
chr19	1223014	1223144
chr19	3118881	3118973
chr19	17945616	17945734
chr19	17947986	17948074
chr19	17954134	17954225
chr20	36031666	36031769
chr20	57484396	57484504
chr20	57484562	57484672
chr22	24133953	24134064
chr22	24143200	24143311
chr22	24145477	24145598
chr22	24176259	24176391
