# Supplementary material for: The use of technical replication for detection of low-level somatic mutations in next-generation sequencing
Source: Nat Commun. 2019 Mar 5;10:1047. doi: 10.1038/s41467-019-09026-y (PMC6400950; doi:10.1038/s41467-019-09026-y)
Supplement: Supplementary file 6 — Supplementary Data 4 [file 41467_2019_9026_MOESM6_ESM.xlsx]

## Sheet: Sheet1
Supplementary Data 4. Variant information of the reference standard and observed allele frequencies in the sequencing data
Chrom	Position (GRCh37)	COSMIC ID	Ref	Alt	Gene	Variant	dbSNP141 ID	HGVS DNA change	HGVS AA change	Expected VAF (%)	Observed VAF (%)
											ILH1	ILH2	ILH3	ITA1	ITA2	ITA3
chr1	115256528	COSM585	T	A	NRAS	Q61H	rs121913255	c.183A>T	p.Gln61His	1.3	0.98	0.54	1.42	0.97	1.24	1.06
chr1	115256529	COSM583	T	A	NRAS	Q61L	rs11554290	c.182A>T	p.Gln61Leu	1.3	1.12	0.89	1	1.19	1.18	1.34
chr1	115256529	COSM584	T	C	NRAS	Q61R	rs11554290	c.182A>G	p.Gln61Arg	1.3	1.11	1.07	0.97	1.29	1.42	1.56
chr1	115256530	COSM580	G	T	NRAS	Q61K	rs121913254	c.181C>A	p.Gln61Lys	1.3	1.57	1.43	1.31	1.03	1.26	0.95
chr2	29443695	COSM28055	G	T	ALK	F1174L	.	c.3522C>A	p.Phe1174Leu	1.3	1.58	1.36	1.38	1.49	1.27	1.08
chr2	209113112	COSM28746	C	T	IDH1	R132H	rs121913500	c.395G>A	p.Arg132His	1.3	1.23	2.01	1.6	1.33	1.35	1.27
chr2	209113113	COSM28747	G	A	IDH1	R132C	rs121913499	c.394C>T	p.Arg132Cys	1.3	1.42	0.94	1.61	1.33	1.46	1.41
chr3	178936082	COSM760	G	A	PIK3CA	E542K	rs121913273	c.1624G>A	p.Glu542Lys	1.3	1.47	1.28	1.22	1.04	1.35	1.24
chr3	178936091	COSM763	G	A	PIK3CA	E545K	rs104886003	c.1633G>A	p.Glu545Lys	1.3	1.21	0.59	1.09	1.17	1.21	1.08
chr4	55152093	COSM736	A	T	PDGFRA	D842V	rs121908585	c.2525A>T	p.Asp842Val	1.3	1.52	0.63	1.05	1.39	1.42	1.17
chr4	55599321	COSM1314	A	T	KIT	D816V	rs121913507	c.2447A>T	p.Asp816Val	1.3	1.13	0.38	1.06	1.25	1.24	0.81
chr7	55249071	COSM6240	C	T	EGFR	T790M	rs121434569	c.2369C>T	p.Thr790Met	1	0.77	1.24	1.32	1.31	1.64	0.91
chr7	55259515	COSM6224	T	G	EGFR	L858R	rs121434568	c.2573T>G	p.Leu858Arg	1	0.56	0.49	1.02	0.98	0.93	1.05
chr7	55259524	COSM6213	T	A	EGFR	L861Q	rs121913444	c.2582T>A	p.Leu861Gln	1	0.94	1.17	1.27	0.75	0.68	0.69
chr7	116423428	COSM700	T	G	MET	Y1253D	.	c.3703T>G	p.Tyr1253Asp	1	0.75	0.68	0.89	0.91	0.99	1.1
chr7	140453136	COSM6137	A	C	BRAF	V600G	rs113488022	c.1799T>G	p.Val600Gly	1	1.92	1.8	1.82	1.87	1.84	1.94
chr7	140453137	COSM1130	C	T	BRAF	V600M	rs121913378	c.1798G>A	p.Val600Met	1	2.83	2.56	2.84	3.02	2.52	2.36
chr9	5073770	COSM12600	G	T	JAK2	V617F	rs77375493	c.1849G>T	p.Val617Phe	1.3	1.48	1.17	2.06	1.02	1.12	1.26
chr9	80409488	COSM28757	T	A	GNAQ	Q209L	rs121913492	c.626A>T	p.Gln209Leu	1.3	1.61	1.65	1.77	1.09	0.98	0.86
chr9	133748283	COSM12560	C	T	ABL1	T315I	rs121913459	c.944C>T	p.Thr315Ile	1.3	1.49	0.69	1.12	1.16	1.09	0.82
chr10	123279677	COSM36903	G	C	FGFR2	S252W	.	c.755C>G	p.Ser252Trp	1	1.24	0.59	1.55	1.29	1.24	1.23
chr12	25378562	COSM1165198	C	T	KRAS	A146T	rs121913527	c.436G>A	p.Ala146Thr	1.3	0.81	1.54	0.88	1.26	1.01	1.25
chr12	25380275	COSM554	T	G	KRAS	Q61H	rs17851045	c.183A>C	p.Gln61His	1.3	1.48	1.61	1.15	1.09	1.39	1.82
chr12	25380276	COSM1140131	T	A	KRAS	Q61L	rs121913240	c.182A>T	p.Gln61Leu	1.3	1.29	0.97	1.32	1.3	1.19	1.38
chr12	25398284	COSM1140134	C	G	KRAS	G12A	rs121913529	c.35G>C	p.Gly12Ala	1.3	1.76	2.48	0.94	0.87	0.93	1.33
chr12	25398284	COSM1135366	C	T	KRAS	G12D	rs121913529	c.35G>A	p.Gly12Asp	1.3	0.82	0.39	0.94	1.04	1.21	1.29
chr12	25398284	COSM1140133	C	A	KRAS	G12V	rs121913529	c.35G>T	p.Gly12Val	1.3	1.03	0.68	0.99	1.2	1.39	1.21
chr12	25398285	COSM1140136	C	A	KRAS	G12C	rs121913530	c.34G>T	p.Gly12Cys	1.3	0.97	1.07	0.84	1.2	1.23	1.16
chr12	25398285	COSM1157797	C	G	KRAS	G12R	rs121913530	c.34G>C	p.Gly12Arg	1.3	1.85	1.36	0.9	1.21	1.01	1.13
chr12	25398285	COSM1152506	C	T	KRAS	G12S	rs121913530	c.34G>A	p.Gly12Ser	1.3	1.44	1.85	1.11	1.26	1.16	1.22
chr13	28592642	COSM783	C	A	FLT3	D835Y	rs121913488	c.2503G>T	p.Asp835Tyr	1.3	1.26	1.56	1.19	1.32	1.08	1.28
chr15	66729163	COSM1315861	C	T	MEK1/MAP2K1	P124L	rs397516792	c.371C>T	p.Pro124Leu	1.3	1.14	1.47	1.16	1.06	0.98	1.15
chr15	90631838	COSM33733	C	T	IDH2	R172K	rs121913503	c.515G>A	p.Arg172Lys	1.3	0.78	1	0.98	1.48	1.67	1.49
chr15	90631934	COSM41590	C	T	IDH2	R140Q	rs121913502	c.419G>A	p.Arg140Gln	1.3	0.96	0.48	0.88	1.31	1.52	1.09
chr19	3118942	COSM52969	A	T	GNA11	Q209L	.	c.626A>T	p.Gln209Leu	1.3	0.44	1.2	0.95	1.07	1.52	1.49
