# Supplementary material for: The use of technical replication for detection of low-level somatic mutations in next-generation sequencing
Source: Nat Commun. 2019 Mar 5;10:1047. doi: 10.1038/s41467-019-09026-y (PMC6400950; doi:10.1038/s41467-019-09026-y)
Supplement: Supplementary file 9 — Source data [file 41467_2019_9026_MOESM9_ESM.xlsx]

## Sheet: fig.1b
Platform	Samples	Type	Depth	Sensitivity	FPR
ILH	A11	A	100	0	0
ILH	A11	A	200	0	0
ILH	A11	A	300	0	0
ILH	A12	A	100	0	0
ILH	A12	A	200	0	0
ILH	A12	A	300	0	0
ILH	A21	A	100	0	15.6914
ILH	A21	A	200	0	0
ILH	A21	A	300	0	0
ILH	A21	A	400	0	0
ILH	A21	A	500	0	0
ILH	A21	A	600	0	0
ILH	A21	A	700	0	0
ILH	A31	A	100	0	0
ILH	A31	A	200	0	0
ILH	A31	A	300	0	0
ILH	A31	A	400	0	0
ILH	A31	A	500	0	0
ILH	A31	A	600	0	0
ILH	A31	A	700	0	0
ILH	A41	A	100	0	15.6914
ILH	A41	A	200	0	0
ILH	A41	A	300	0	0
ILH	A41	A	400	0	0
ILH	A41	A	500	0	0
ILH	A41	A	600	0	0
ILH	A41	A	700	0	0
ILH	B11	B	100	0.0019	0
ILH	B11	B	200	0	0
ILH	B11	B	300	0	0
ILH	B11	B	400	0.0019	0
ILH	B11	B	500	0	0
ILH	B12	B	100	0.0058	0
ILH	B12	B	200	0.0058	0
ILH	B12	B	300	0.0019	0
ILH	B12	B	400	0.0039	0
ILH	B12	B	500	0.0039	0
ILH	B21	B	1000	0	0
ILH	B21	B	100	0	0
ILH	B21	B	200	0.0019	0
ILH	B21	B	300	0	0
ILH	B21	B	400	0	0
ILH	B21	B	500	0	0
ILH	B21	B	600	0	0
ILH	B21	B	700	0	0
ILH	B21	B	800	0	0
ILH	B21	B	900	0	0
ILH	B31	B	1000	0	0
ILH	B31	B	100	0.0058	0
ILH	B31	B	200	0.0019	0
ILH	B31	B	300	0.0019	0
ILH	B31	B	400	0	0
ILH	B31	B	500	0	0
ILH	B31	B	600	0	0
ILH	B31	B	700	0	0
ILH	B31	B	800	0.0019	0
ILH	B31	B	900	0	0
ILH	B41	B	1000	0	0
ILH	B41	B	100	0.0078	15.6914
ILH	B41	B	200	0.0078	15.6914
ILH	B41	B	300	0.0019	0
ILH	B41	B	400	0.0019	0
ILH	B41	B	500	0	0
ILH	B41	B	600	0.0019	0
ILH	B41	B	700	0	0
ILH	B41	B	800	0	0
ILH	B41	B	900	0	0
ILH	C11	C	1000	0.8869	31.3829
ILH	C11	C	100	0.2612	62.7658
ILH	C11	C	200	0.4951	47.0743
ILH	C11	C	300	0.6433	47.0743
ILH	C11	C	400	0.7193	31.3829
ILH	C11	C	500	0.7817	31.3829
ILH	C11	C	600	0.8363	31.3829
ILH	C11	C	700	0.846	31.3829
ILH	C11	C	800	0.8655	31.3829
ILH	C11	C	900	0.8713	31.3829
ILH	C12	C	1000	0.883	31.3829
ILH	C12	C	100	0.3275	47.0743
ILH	C12	C	200	0.4951	31.3829
ILH	C12	C	300	0.6199	31.3829
ILH	C12	C	400	0.6901	31.3829
ILH	C12	C	500	0.7583	31.3829
ILH	C12	C	600	0.8129	31.3829
ILH	C12	C	700	0.8363	31.3829
ILH	C12	C	800	0.8713	31.3829
ILH	C12	C	900	0.8752	31.3829
ILH	D11	D	1000	0.9396	31.3829
ILH	D11	D	100	0.8265	47.0743
ILH	D11	D	200	0.9766	31.3829
ILH	D11	D	300	0.9883	31.3829
ILH	D11	D	400	0.9844	31.3829
ILH	D11	D	500	0.9786	31.3829
ILH	D11	D	600	0.9786	31.3829
ILH	D11	D	700	0.9649	31.3829
ILH	D11	D	800	0.9513	31.3829
ILH	D11	D	900	0.9396	31.3829
ILH	D12	D	1000	0.9337	31.3829
ILH	D12	D	100	0.807	47.0743
ILH	D12	D	200	0.963	31.3829
ILH	D12	D	300	0.9903	31.3829
ILH	D12	D	400	0.9825	31.3829
ILH	D12	D	500	0.9747	31.3829
ILH	D12	D	600	0.9708	31.3829
ILH	D12	D	700	0.963	31.3829
ILH	D12	D	800	0.9552	31.3829
ILH	D12	D	900	0.9337	31.3829
ILA	A11	A	10000	0	0
ILA	A11	A	1000	0	8.17588
ILA	A11	A	2000	0	0
ILA	A11	A	3000	0	0
ILA	A11	A	4000	0	0
ILA	A11	A	5000	0	0
ILA	A11	A	6000	0	0
ILA	A11	A	7000	0.0019	0
ILA	A11	A	8000	0.0019	0
ILA	A11	A	9000	0	8.17588
ILA	A12	A	10000	0	49.0553
ILA	A12	A	1000	0	8.17588
ILA	A12	A	2000	0	16.3518
ILA	A12	A	3000	0	8.17588
ILA	A12	A	4000	0.0019	16.3518
ILA	A12	A	5000	0	24.5276
ILA	A12	A	6000	0	49.0553
ILA	A12	A	7000	0	57.2312
ILA	A12	A	8000	0	49.0553
ILA	A12	A	9000	0	49.0553
ILA	A21	A	10000	0	0
ILA	A21	A	1000	0.0019	8.17588
ILA	A21	A	2000	0	0
ILA	A21	A	3000	0.0019	0
ILA	A21	A	4000	0	0
ILA	A21	A	5000	0	0
ILA	A21	A	6000	0	8.17588
ILA	A21	A	7000	0	8.17588
ILA	A21	A	8000	0	8.17588
ILA	A21	A	9000	0	8.17588
ILA	A31	A	10000	0	8.17588
ILA	A31	A	1000	0	0
ILA	A31	A	2000	0	0
ILA	A31	A	3000	0	0
ILA	A31	A	4000	0	0
ILA	A31	A	5000	0	8.17588
ILA	A31	A	6000	0	8.17588
ILA	A31	A	7000	0	0
ILA	A31	A	8000	0	8.17588
ILA	A31	A	9000	0	8.17588
ILA	A41	A	10000	0	8.17588
ILA	A41	A	1000	0	8.17588
ILA	A41	A	2000	0	8.17588
ILA	A41	A	3000	0	8.17588
ILA	A41	A	4000	0	8.17588
ILA	A41	A	5000	0	0
ILA	A41	A	6000	0	0
ILA	A41	A	7000	0	8.17588
ILA	A41	A	8000	0	8.17588
ILA	A41	A	9000	0	8.17588
ILA	B11	B	10000	0	8.17588
ILA	B11	B	1000	0.0019	0
ILA	B11	B	2000	0.0019	8.17588
ILA	B11	B	3000	0	0
ILA	B11	B	4000	0	0
ILA	B11	B	5000	0	0
ILA	B11	B	6000	0	0
ILA	B11	B	7000	0	0
ILA	B11	B	8000	0	8.17588
ILA	B11	B	9000	0	0
ILA	B12	B	10000	0.0037	8.17588
ILA	B12	B	1000	0	16.3518
ILA	B12	B	2000	0.0019	16.3518
ILA	B12	B	3000	0.0037	40.8794
ILA	B12	B	4000	0.0019	40.8794
ILA	B12	B	5000	0.0037	40.8794
ILA	B12	B	6000	0.0019	57.2312
ILA	B12	B	7000	0.0037	57.2312
ILA	B12	B	8000	0.0037	32.7035
ILA	B12	B	9000	0.0037	8.17588
ILA	B21	B	10000	0.0019	32.7035
ILA	B21	B	1000	0.0019	16.3518
ILA	B21	B	2000	0.0093	24.5276
ILA	B21	B	3000	0.0074	24.5276
ILA	B21	B	4000	0.0056	16.3518
ILA	B21	B	5000	0.0019	32.7035
ILA	B21	B	6000	0.0019	40.8794
ILA	B21	B	7000	0.0019	57.2312
ILA	B21	B	8000	0.0019	73.5829
ILA	B21	B	9000	0.0019	57.2312
ILA	B31	B	10000	0.0037	8.17588
ILA	B31	B	1000	0.0019	16.3518
ILA	B31	B	2000	0.0019	8.17588
ILA	B31	B	3000	0.0093	16.3518
ILA	B31	B	4000	0.0056	16.3518
ILA	B31	B	5000	0.0037	16.3518
ILA	B31	B	6000	0.0074	8.17588
ILA	B31	B	7000	0.0074	16.3518
ILA	B31	B	8000	0.0074	8.17588
ILA	B31	B	9000	0.0019	16.3518
ILA	B41	B	10000	0.0019	32.7035
ILA	B41	B	1000	0.0019	16.3518
ILA	B41	B	2000	0.0037	24.5276
ILA	B41	B	3000	0.0019	16.3518
ILA	B41	B	4000	0.0037	8.17588
ILA	B41	B	5000	0.0037	16.3518
ILA	B41	B	6000	0	8.17588
ILA	B41	B	7000	0	16.3518
ILA	B41	B	8000	0	16.3518
ILA	B41	B	9000	0.0019	24.5276
ILA	C11	C	1000	0.4222	16.3518
ILA	C11	C	2000	0.2833	8.17588
ILA	C11	C	3000	0.2204	8.17588
ILA	C11	C	4000	0.1852	8.17588
ILA	C11	C	5000	0.1593	8.17588
ILA	C11	C	6000	0.1407	8.17588
ILA	C11	C	7000	0.1278	16.3518
ILA	C12	C	1000	0.3759	32.7035
ILA	C12	C	2000	0.2963	49.0553
ILA	C12	C	3000	0.2352	40.8794
ILA	C12	C	4000	0.1815	40.8794
ILA	C12	C	5000	0.1556	32.7035
ILA	C12	C	6000	0.1352	49.0553
ILA	C12	C	7000	0.1352	40.8794
ILA	D11	D	1000	0.4944	16.3518
ILA	D11	D	2000	0.3296	16.3518
ILA	D11	D	3000	0.2593	24.5276
ILA	D11	D	4000	0.2093	16.3518
ILA	D11	D	5000	0.1815	16.3518
ILA	D11	D	6000	0.15	8.17588
ILA	D11	D	7000	0.1333	8.17588
ILA	D11	D	8000	0.1296	8.17588
ILA	D12	D	1000	0.4648	49.0553
ILA	D12	D	2000	0.3185	57.2312
ILA	D12	D	3000	0.2556	57.2312
ILA	D12	D	4000	0.2148	49.0553
ILA	D12	D	5000	0.1778	32.7035
ILA	D12	D	6000	0.1667	24.5276
ILA	D12	D	7000	0.1463	49.0553
ILA	D12	D	8000	0.1426	40.8794
ITA	A11	A	10000	0.269	8797.25
ITA	A11	A	1000	0.0372	1594.3
ITA	A11	A	2000	0.0643	2796.15
ITA	A11	A	3000	0.1049	3793.61
ITA	A11	A	4000	0.1337	4872.82
ITA	A11	A	5000	0.1607	5927.51
ITA	A11	A	6000	0.1912	6606.11
ITA	A11	A	7000	0.2098	7243.83
ITA	A11	A	8000	0.2335	7807.96
ITA	A11	A	9000	0.2487	8224.93
ITA	A12	A	10000	0.3384	8470.21
ITA	A12	A	1000	0.0389	1708.76
ITA	A12	A	2000	0.0846	2935.14
ITA	A12	A	3000	0.1371	3957.13
ITA	A12	A	4000	0.1726	4848.3
ITA	A12	A	5000	0.2014	5723.12
ITA	A12	A	6000	0.2318	6360.83
ITA	A12	A	7000	0.2623	7023.08
ITA	A12	A	8000	0.2893	7628.1
ITA	A12	A	9000	0.3164	7996.01
ITA	A21	A	10000	0.3333	9238.74
ITA	A21	A	1000	0.0355	1725.11
ITA	A21	A	2000	0.1032	3041.43
ITA	A21	A	3000	0.1387	4161.52
ITA	A21	A	4000	0.1878	5060.87
ITA	A21	A	5000	0.2115	5960.22
ITA	A21	A	6000	0.2555	6818.68
ITA	A21	A	7000	0.2809	7366.47
ITA	A21	A	8000	0.2961	7938.78
ITA	A21	A	9000	0.3249	8527.44
ITA	A31	A	10000	0.3875	9377.73
ITA	A31	A	1000	0.0541	1488.01
ITA	A31	A	2000	0.1049	2951.49
ITA	A31	A	3000	0.1455	4243.28
ITA	A31	A	4000	0.2014	5265.27
ITA	A31	A	5000	0.2284	6189.14
ITA	A31	A	6000	0.2623	6974.03
ITA	A31	A	7000	0.2978	7628.1
ITA	A31	A	8000	0.3418	8241.29
ITA	A31	A	9000	0.3706	8887.18
ITA	A41	A	10000	0.3638	8625.55
ITA	A41	A	1000	0.0389	1716.93
ITA	A41	A	2000	0.0863	2951.49
ITA	A41	A	3000	0.1269	4153.35
ITA	A41	A	4000	0.1591	5044.52
ITA	A41	A	5000	0.2081	5984.74
ITA	A41	A	6000	0.242	6540.7
ITA	A41	A	7000	0.2792	7145.72
ITA	A41	A	8000	0.313	7824.32
ITA	A41	A	9000	0.3418	8257.64
ITA	B11	B	1000	0.2098	1398.08
ITA	B11	B	2000	0.3452	2681.69
ITA	B11	B	3000	0.4332	3899.89
ITA	B11	B	4000	0.4907	4840.12
ITA	B11	B	5000	0.5431	6050.15
ITA	B11	B	6000	0.6058	6810.51
ITA	B11	B	7000	0.6277	7611.74
ITA	B11	B	8000	0.6599	8257.64
ITA	B12	B	1000	0.2166	1594.3
ITA	B12	B	2000	0.3824	2992.37
ITA	B12	B	3000	0.4822	4259.63
ITA	B12	B	4000	0.5567	5248.91
ITA	B12	B	5000	0.6142	6131.91
ITA	B12	B	6000	0.6497	6998.55
ITA	B12	B	7000	0.6768	7734.38
ITA	B12	B	8000	0.7022	8380.28
ITA	B12	B	9000	0.7293	9018
ITA	B21	B	10000	0.7766	10514.2
ITA	B21	B	1000	0.2369	1700.58
ITA	B21	B	2000	0.3824	3082.31
ITA	B21	B	3000	0.4873	4406.8
ITA	B21	B	4000	0.5635	5477.84
ITA	B21	B	5000	0.6294	6532.53
ITA	B21	B	6000	0.6785	7464.58
ITA	B21	B	7000	0.7073	8135
ITA	B21	B	8000	0.7276	9148.81
ITA	B21	B	9000	0.7563	9745.65
ITA	B31	B	10000	0.7614	10056.3
ITA	B31	B	1000	0.2234	1700.58
ITA	B31	B	2000	0.3587	3057.78
ITA	B31	B	3000	0.4501	4464.03
ITA	B31	B	4000	0.533	5682.24
ITA	B31	B	5000	0.5939	6491.65
ITA	B31	B	6000	0.6548	7317.41
ITA	B31	B	7000	0.6751	8028.71
ITA	B31	B	8000	0.7259	8707.31
ITA	B31	B	9000	0.7327	9287.8
ITA	B41	B	10000	0.7868	11536.2
ITA	B41	B	1000	0.2064	1651.53
ITA	B41	B	2000	0.3807	3392.99
ITA	B41	B	3000	0.5076	4840.12
ITA	B41	B	4000	0.5702	5968.39
ITA	B41	B	5000	0.6548	7096.66
ITA	B41	B	6000	0.709	7971.48
ITA	B41	B	7000	0.736	8968.94
ITA	B41	B	8000	0.7631	9860.11
ITA	B41	B	9000	0.7699	10702.2
ITA	C11	C	1000	0.8139	2125.73
ITA	C11	C	2000	0.912	4889.18
ITA	C11	C	3000	0.9442	8004.19
ITA	C11	C	4000	0.9509	10743.1
ITA	C11	C	5000	0.9509	13760
ITA	C11	C	6000	0.9475	16327.2
ITA	C11	C	7000	0.9492	18583.8
ITA	C12	C	1000	0.8477	2338.3
ITA	C12	C	2000	0.9306	5461.49
ITA	C12	C	3000	0.9509	8437.51
ITA	C12	C	4000	0.9526	11846.8
ITA	C12	C	5000	0.9543	15076.3
ITA	C12	C	6000	0.9509	18068.7
ITA	C12	C	7000	0.9543	20758.6
ITA	D11	D	1000	0.9577	1986.74
ITA	D11	D	2000	0.9729	3809.96
ITA	D11	D	3000	0.9712	5150.8
ITA	D11	D	4000	0.9729	6671.52
ITA	D11	D	5000	0.9712	7979.66
ITA	D11	D	6000	0.9679	9165.16
ITA	D11	D	7000	0.9679	10252.6
ITA	D11	D	8000	0.9662	11012.9
ITA	D12	D	1000	0.956	2321.95
ITA	D12	D	2000	0.9645	3859.02
ITA	D12	D	3000	0.9695	5518.72
ITA	D12	D	4000	0.9763	6941.32
ITA	D12	D	5000	0.9679	8208.58
ITA	D12	D	6000	0.9695	9377.73
ITA	D12	D	7000	0.9662	10252.6
ITA	D12	D	8000	0.9611	11438.1

## Sheet: fib.2c
Platform	Samples	Type	Depth	Method	RepType	Sensitivity	FPR
ILH	B11B12	B	100	bammerge	seq	0.0741	251.063
ILH	B11B12	B	100	intersection	seq	0	0
ILH	B11B12	B	100	union	seq	0.0429	31.3829
ILH	B11B12	B	200	bammerge	seq	0.2359	502.126
ILH	B11B12	B	200	intersection	seq	0.0039	0
ILH	B11B12	B	200	union	seq	0.1267	282.446
ILH	B11B12	B	300	bammerge	seq	0.4113	1741.75
ILH	B11B12	B	300	intersection	seq	0.0195	15.6914
ILH	B11B12	B	300	union	seq	0.2593	690.424
ILH	B11B12	B	400	bammerge	seq	0.5595	3279.51
ILH	B11B12	B	400	intersection	seq	0.0643	0
ILH	B11B12	B	400	union	seq	0.3821	1145.48
ILH	B11B12	B	500	bammerge	seq	0.692	5068.34
ILH	B11B12	B	500	intersection	seq	0.1326	78.4572
ILH	B11B12	B	500	union	seq	0.5322	2134.04
ILH	B11B12	B	600	bammerge	seq	0.77	6715.94
ILH	B11B12	B	600	intersection	seq	0.2261	188.297
ILH	B11B12	B	600	union	seq	0.6082	2918.61
ILH	B11B21	B	100	bammerge	lib	0.0546	266.755
ILH	B11B21	B	100	intersection	lib	0	0
ILH	B11B21	B	100	union	lib	0.0253	109.84
ILH	B11B21	B	200	bammerge	lib	0.23	611.966
ILH	B11B21	B	200	intersection	lib	0.0039	0
ILH	B11B21	B	200	union	lib	0.1267	423.669
ILH	B11B21	B	300	bammerge	lib	0.4211	1616.22
ILH	B11B21	B	300	intersection	lib	0.0234	0
ILH	B11B21	B	300	union	lib	0.2398	784.572
ILH	B11B21	B	400	bammerge	lib	0.5673	3185.36
ILH	B11B21	B	400	intersection	lib	0.0507	15.6914
ILH	B11B21	B	400	union	lib	0.3821	1208.24
ILH	B11B21	B	500	bammerge	lib	0.6959	4738.82
ILH	B11B21	B	500	intersection	lib	0.1131	47.0743
ILH	B11B21	B	500	union	lib	0.5322	2353.72
ILH	B11B21	B	600	bammerge	lib	0.7856	6684.55
ILH	B11B21	B	600	intersection	lib	0.1969	141.223
ILH	B11B21	B	600	union	lib	0.6452	3436.43
ILH	B21	B	100	single	single	0.0078	109.84
ILH	B21	B	200	single	single	0.078	329.52
ILH	B21	B	300	single	single	0.1423	486.435
ILH	B21	B	400	single	single	0.2281	768.881
ILH	B21	B	500	single	single	0.3333	1427.92
ILH	B21	B	600	single	single	0.4327	2102.65
ILH	B31	B	100	single	single	0.0175	62.7658
ILH	B31	B	200	single	single	0.1092	439.36
ILH	B31	B	300	single	single	0.1618	690.424
ILH	B31	B	400	single	single	0.2651	878.721
ILH	B31	B	500	single	single	0.3587	1506.38
ILH	B31	B	600	single	single	0.4639	2322.33
ILH	B41	B	100	single	single	0.0253	172.606
ILH	B41	B	200	single	single	0.0975	611.966
ILH	B41	B	300	single	single	0.1676	1098.4
ILH	B41	B	400	single	single	0.2378	1239.62
ILH	B41	B	500	single	single	0.3567	1992.81
ILH	B41	B	600	single	single	0.4971	3624.72
ILA	B11B12	B	10000	bammerge	seq	0.5093	897231
ILA	B11B12	B	10000	intersection	seq	0.5556	248311
ILA	B11B12	B	10000	union	seq	0.7278	489836
ILA	B11B12	B	1000	bammerge	seq	0.7185	387832
ILA	B11B12	B	1000	intersection	seq	0.4593	16934.3
ILA	B11B12	B	1000	union	seq	0.6685	94707.8
ILA	B11B12	B	2000	bammerge	seq	0.7259	681785
ILA	B11B12	B	2000	intersection	seq	0.6204	64248.4
ILA	B11B12	B	2000	union	seq	0.7778	216275
ILA	B11B12	B	3000	bammerge	seq	0.6796	813595
ILA	B11B12	B	3000	intersection	seq	0.6315	113028
ILA	B11B12	B	3000	union	seq	0.7981	308705
ILA	B11B12	B	4000	bammerge	seq	0.663	873096
ILA	B11B12	B	4000	intersection	seq	0.6444	151660
ILA	B11B12	B	4000	union	seq	0.8	370388
ILA	B11B12	B	5000	bammerge	seq	0.6259	900306
ILA	B11B12	B	5000	intersection	seq	0.6148	182677
ILA	B11B12	B	5000	union	seq	0.7944	412509
ILA	B11B12	B	6000	bammerge	seq	0.5815	909259
ILA	B11B12	B	6000	intersection	seq	0.5926	204598
ILA	B11B12	B	6000	union	seq	0.7815	442873
ILA	B11B12	B	7000	bammerge	seq	0.563	913194
ILA	B11B12	B	7000	intersection	seq	0.5815	220958
ILA	B11B12	B	7000	union	seq	0.7722	460779
ILA	B11B12	B	8000	bammerge	seq	0.55	908845
ILA	B11B12	B	8000	intersection	seq	0.5648	232094
ILA	B11B12	B	8000	union	seq	0.7593	475642
ILA	B11B12	B	9000	bammerge	seq	0.5278	904703
ILA	B11B12	B	9000	intersection	seq	0.5611	241206
ILA	B11B12	B	9000	union	seq	0.737	483639
ILA	B11B21	B	10000	bammerge	lib	0.4926	903317
ILA	B11B21	B	10000	intersection	lib	0.5185	233337
ILA	B11B21	B	10000	union	lib	0.7407	509096
ILA	B11B21	B	1000	bammerge	lib	0.7019	395622
ILA	B11B21	B	1000	intersection	lib	0.4907	17890.1
ILA	B11B21	B	1000	union	lib	0.6907	100013
ILA	B11B21	B	2000	bammerge	lib	0.7259	692761
ILA	B11B21	B	2000	intersection	lib	0.6333	66478.7
ILA	B11B21	B	2000	union	lib	0.7852	228764
ILA	B11B21	B	3000	bammerge	lib	0.6926	823600
ILA	B11B21	B	3000	intersection	lib	0.6389	114016
ILA	B11B21	B	3000	union	lib	0.813	324635
ILA	B11B21	B	4000	bammerge	lib	0.6648	884582
ILA	B11B21	B	4000	intersection	lib	0.6444	151883
ILA	B11B21	B	4000	union	lib	0.8167	387641
ILA	B11B21	B	5000	bammerge	lib	0.6167	908908
ILA	B11B21	B	5000	intersection	lib	0.6296	179953
ILA	B11B21	B	5000	union	lib	0.7944	430479
ILA	B11B21	B	6000	bammerge	lib	0.5852	921032
ILA	B11B21	B	6000	intersection	lib	0.6019	199006
ILA	B11B21	B	6000	union	lib	0.787	459695
ILA	B11B21	B	7000	bammerge	lib	0.5593	920363
ILA	B11B21	B	7000	intersection	lib	0.5685	211846
ILA	B11B21	B	7000	union	lib	0.7796	479306
ILA	B11B21	B	8000	bammerge	lib	0.5352	915966
ILA	B11B21	B	8000	intersection	lib	0.5574	221022
ILA	B11B21	B	8000	union	lib	0.7593	493914
ILA	B11B21	B	9000	bammerge	lib	0.5167	909546
ILA	B11B21	B	9000	intersection	lib	0.5241	227729
ILA	B11B21	B	9000	union	lib	0.7463	503202
ILA	B21	B	10000	single	single	0.5944	373638
ILA	B21	B	1000	single	single	0.6	66239.7
ILA	B21	B	2000	single	single	0.7056	162557
ILA	B21	B	3000	single	single	0.7185	235646
ILA	B21	B	4000	single	single	0.7204	285430
ILA	B21	B	5000	single	single	0.7019	318566
ILA	B21	B	6000	single	single	0.6852	339212
ILA	B21	B	7000	single	single	0.65	352705
ILA	B21	B	8000	single	single	0.6352	361435
ILA	B21	B	9000	single	single	0.6056	369576
ILA	B31	B	10000	single	single	0.613	370372
ILA	B31	B	1000	single	single	0.6093	57079.6
ILA	B31	B	2000	single	single	0.6889	145383
ILA	B31	B	3000	single	single	0.7148	217262
ILA	B31	B	4000	single	single	0.713	268448
ILA	B31	B	5000	single	single	0.7019	304403
ILA	B31	B	6000	single	single	0.7019	327821
ILA	B31	B	7000	single	single	0.663	344166
ILA	B31	B	8000	single	single	0.6407	356815
ILA	B31	B	9000	single	single	0.6241	366405
ILA	B41	B	10000	single	single	0.6444	374673
ILA	B41	B	1000	single	single	0.5759	54355.4
ILA	B41	B	2000	single	single	0.7093	142436
ILA	B41	B	3000	single	single	0.7278	214538
ILA	B41	B	4000	single	single	0.7241	266440
ILA	B41	B	5000	single	single	0.7296	303304
ILA	B41	B	6000	single	single	0.7148	329128
ILA	B41	B	7000	single	single	0.6907	345887
ILA	B41	B	8000	single	single	0.6796	360575
ILA	B41	B	9000	single	single	0.6556	367919
ITA	B11B12	B	1000	intersection	seq	0.154	882.995
ITA	B11B12	B	1000	bammerge	seq	0.3452	2943.32
ITA	B11B12	B	1000	union	seq	0.2724	2109.38
ITA	B11B12	B	2000	intersection	seq	0.2944	1790.52
ITA	B11B12	B	2000	bammerge	seq	0.5212	5028.17
ITA	B11B12	B	2000	union	seq	0.4332	3883.54
ITA	B11B12	B	3000	intersection	seq	0.379	2550.87
ITA	B11B12	B	3000	bammerge	seq	0.6244	6769.63
ITA	B11B12	B	3000	union	seq	0.5364	5608.65
ITA	B11B12	B	4000	intersection	seq	0.4365	3262.18
ITA	B11B12	B	4000	bammerge	seq	0.6904	8290.34
ITA	B11B12	B	4000	union	seq	0.6108	6826.86
ITA	B11B12	B	5000	intersection	seq	0.4958	4112.47
ITA	B11B12	B	5000	bammerge	seq	0.7343	9353.21
ITA	B11B12	B	5000	union	seq	0.6616	8061.42
ITA	B11B12	B	6000	intersection	seq	0.5516	4676.6
ITA	B11B12	B	6000	bammerge	seq	0.7631	10587.8
ITA	B11B12	B	6000	union	seq	0.7039	9132.46
ITA	B11B12	B	7000	intersection	seq	0.5787	5322.5
ITA	B11B12	B	7000	bammerge	seq	0.7783	11495.3
ITA	B11B12	B	7000	union	seq	0.7259	10023.6
ITA	B11B12	B	8000	intersection	seq	0.6159	5739.47
ITA	B11B12	B	8000	bammerge	seq	0.7936	12402.8
ITA	B11B12	B	8000	union	seq	0.7462	10898.4
ITA	B11B21	B	1000	intersection	lib	0.1337	694.95
ITA	B11B21	B	1000	bammerge	lib	0.3909	2820.68
ITA	B11B21	B	1000	union	lib	0.313	2403.71
ITA	B11B21	B	2000	intersection	lib	0.264	1422.6
ITA	B11B21	B	2000	bammerge	lib	0.5448	4578.49
ITA	B11B21	B	2000	union	lib	0.4636	4341.39
ITA	B11B21	B	3000	intersection	lib	0.3503	1978.56
ITA	B11B21	B	3000	bammerge	lib	0.6362	6311.78
ITA	B11B21	B	3000	union	lib	0.5702	6319.95
ITA	B11B21	B	4000	intersection	lib	0.401	2542.7
ITA	B11B21	B	4000	bammerge	lib	0.714	7570.86
ITA	B11B21	B	4000	union	lib	0.6531	7750.73
ITA	B11B21	B	5000	intersection	lib	0.4619	3131.36
ITA	B11B21	B	5000	bammerge	lib	0.7614	8838.13
ITA	B11B21	B	5000	union	lib	0.7107	9426.79
ITA	B11B21	B	6000	intersection	lib	0.5228	3499.28
ITA	B11B21	B	6000	bammerge	lib	0.802	9811.06
ITA	B11B21	B	6000	union	lib	0.7614	10767.6
ITA	B11B21	B	7000	intersection	lib	0.5533	3875.37
ITA	B11B21	B	7000	bammerge	lib	0.824	10653.2
ITA	B11B21	B	7000	union	lib	0.7817	11863.2
ITA	B11B21	B	8000	intersection	lib	0.5838	4308.69
ITA	B11B21	B	8000	bammerge	lib	0.846	11528
ITA	B11B21	B	8000	union	lib	0.8037	13081.4
ITA	B21	B	1000	single	single	0.2369	1700.58
ITA	B21	B	2000	single	single	0.3824	3082.31
ITA	B21	B	3000	single	single	0.4873	4406.8
ITA	B21	B	4000	single	single	0.5635	5477.84
ITA	B21	B	5000	single	single	0.6294	6532.53
ITA	B21	B	6000	single	single	0.6785	7464.58
ITA	B21	B	7000	single	single	0.7073	8135
ITA	B21	B	8000	single	single	0.7276	9148.81
ITA	B31	B	1000	single	single	0.2234	1700.58
ITA	B31	B	2000	single	single	0.3587	3057.78
ITA	B31	B	3000	single	single	0.4501	4464.03
ITA	B31	B	4000	single	single	0.533	5682.24
ITA	B31	B	5000	single	single	0.5939	6491.65
ITA	B31	B	6000	single	single	0.6548	7317.41
ITA	B31	B	7000	single	single	0.6751	8028.71
ITA	B31	B	8000	single	single	0.7259	8707.31
ITA	B41	B	1000	single	single	0.2064	1651.53
ITA	B41	B	2000	single	single	0.3807	3392.99
ITA	B41	B	3000	single	single	0.5076	4840.12
ITA	B41	B	4000	single	single	0.5702	5968.39
ITA	B41	B	5000	single	single	0.6548	7096.66
ITA	B41	B	6000	single	single	0.709	7971.48
ITA	B41	B	7000	single	single	0.736	8968.94
ITA	B41	B	8000	single	single	0.7631	9860.11

## Sheet: fig.4a
Platform	Samples	Depth	Method	Precision	Recall	Fscore	FPR
ILH	B11	100	single	1	0.0175	0.0345	0
ILH	B11	200	single	0.8182	0.0526	0.0989	94.1487
ILH	B11	300	single	0.7654	0.1209	0.2088	298.137
ILH	B11	400	single	0.7852	0.2066	0.3272	455.052
ILH	B11	500	single	0.722	0.3138	0.4375	972.869
ILH	B12	100	single	0.8667	0.0253	0.0492	31.3829
ILH	B12	200	single	0.7692	0.078	0.1416	188.297
ILH	B12	300	single	0.757	0.1579	0.2613	407.978
ILH	B12	400	single	0.7365	0.2398	0.3618	690.424
ILH	B12	500	single	0.695	0.3509	0.4663	1239.62
ILH	B21B31	1000	bammerge	0.2516	0.9396	0.3969	22501.5
ILH	B21B31	1000	intersection	0.8113	0.5614	0.6636	1051.33
ILH	B21B31	1000	vcfmerge	0.3789	0.924	0.5374	12192.3
ILH	B21B31	100	bammerge	0.6364	0.0819	0.1451	376.595
ILH	B21B31	100	intersection	0	0	0	0
ILH	B21B31	100	vcfmerge	0.5417	0.0253	0.0484	172.606
ILH	B21B31	200	bammerge	0.6848	0.2456	0.3615	910.104
ILH	B21B31	200	intersection	1	0.0097	0.0193	0
ILH	B21B31	200	vcfmerge	0.65	0.1774	0.2787	768.881
ILH	B21B31	300	bammerge	0.5994	0.423	0.496	2275.26
ILH	B21B31	300	intersection	1	0.0253	0.0494	0
ILH	B21B31	300	vcfmerge	0.656	0.2788	0.3912	1176.86
ILH	B21B31	400	bammerge	0.5481	0.6335	0.5877	4205.31
ILH	B21B31	400	intersection	0.8974	0.0682	0.1268	62.7658
ILH	B21B31	400	vcfmerge	0.6834	0.425	0.524	1584.84
ILH	B21B31	500	bammerge	0.4794	0.7485	0.5845	6543.33
ILH	B21B31	500	intersection	0.9041	0.1287	0.2253	109.84
ILH	B21B31	500	vcfmerge	0.6162	0.5634	0.5886	2824.46
ILH	B21B31	600	bammerge	0.4269	0.8538	0.5692	9226.57
ILH	B21B31	600	intersection	0.9	0.2105	0.3412	188.297
ILH	B21B31	600	vcfmerge	0.5659	0.6862	0.6203	4236.69
ILH	B21B31	700	bammerge	0.3744	0.8889	0.5269	11956.9
ILH	B21B31	700	intersection	0.8988	0.2943	0.4435	266.755
ILH	B21B31	700	vcfmerge	0.5032	0.7661	0.6074	6088.28
ILH	B21B31	800	bammerge	0.3244	0.9201	0.4797	15424.7
ILH	B21B31	800	intersection	0.9115	0.4016	0.5575	313.829
ILH	B21B31	800	vcfmerge	0.4526	0.846	0.5897	8238.01
ILH	B21B31	900	bammerge	0.2804	0.9259	0.4304	19127.9
ILH	B21B31	900	intersection	0.8737	0.4854	0.6241	564.892
ILH	B21B31	900	vcfmerge	0.4081	0.9045	0.5624	10560.3
ILH	B21B41	1000	bammerge	0.2306	0.9474	0.3709	25451.5
ILH	B21B41	1000	intersection	0.8229	0.5614	0.6674	972.869
ILH	B21B41	1000	vcfmerge	0.3357	0.9337	0.4938	14875.5
ILH	B21B41	100	bammerge	0.5753	0.0819	0.1433	486.435
ILH	B21B41	100	intersection	0	0	0	0
ILH	B21B41	100	vcfmerge	0.4857	0.0331	0.062	282.446
ILH	B21B41	200	bammerge	0.602	0.23	0.3329	1223.93
ILH	B21B41	200	intersection	1	0.0078	0.0155	0
ILH	B21B41	200	vcfmerge	0.5862	0.1657	0.2584	941.487
ILH	B21B41	300	bammerge	0.5732	0.4503	0.5044	2698.93
ILH	B21B41	300	intersection	0.9286	0.0253	0.0493	15.6914
ILH	B21B41	300	vcfmerge	0.5935	0.2846	0.3847	1569.14
ILH	B21B41	400	bammerge	0.4819	0.6238	0.5438	5397.86
ILH	B21B41	400	intersection	1	0.0507	0.0965	0
ILH	B21B41	400	vcfmerge	0.6246	0.4152	0.4988	2008.5
ILH	B21B41	500	bammerge	0.4287	0.7563	0.5472	8112.48
ILH	B21B41	500	intersection	0.9697	0.1248	0.2211	31.3829
ILH	B21B41	500	vcfmerge	0.5731	0.5653	0.5692	3389.35
ILH	B21B41	600	bammerge	0.3857	0.8519	0.531	10921.2
ILH	B21B41	600	intersection	0.9	0.2281	0.3639	203.989
ILH	B21B41	600	vcfmerge	0.5049	0.6998	0.5866	5523.39
ILH	B21B41	700	bammerge	0.3466	0.8967	0.5	13604.5
ILH	B21B41	700	intersection	0.884	0.3119	0.4611	329.52
ILH	B21B41	700	vcfmerge	0.4583	0.8031	0.5836	7641.73
ILH	B21B41	800	bammerge	0.3006	0.924	0.4536	17307.7
ILH	B21B41	800	intersection	0.8502	0.4094	0.5526	580.583
ILH	B21B41	800	vcfmerge	0.4033	0.8655	0.5502	10309.3
ILH	B21B41	900	bammerge	0.2626	0.9474	0.4112	21418.8
ILH	B21B41	900	intersection	0.8294	0.4834	0.6108	800.264
ILH	B21B41	900	vcfmerge	0.3656	0.9123	0.522	12741.5
ILH	B21	1000	single	0.5099	0.6998	0.59	5413.55
ILH	B21	100	single	0.3636	0.0078	0.0153	109.84
ILH	B21	200	single	0.6557	0.078	0.1394	329.52
ILH	B21	300	single	0.7019	0.1423	0.2366	486.435
ILH	B21	400	single	0.7048	0.2281	0.3446	768.881
ILH	B21	500	single	0.6527	0.3333	0.4413	1427.92
ILH	B21	600	single	0.6236	0.4327	0.5109	2102.65
ILH	B21	700	single	0.5828	0.501	0.5388	2887.23
ILH	B21	800	single	0.5537	0.5926	0.5725	3844.4
ILH	B21	900	single	0.5207	0.6608	0.5825	4895.73
ILH	B31B41	1000	bammerge	0.2057	0.9298	0.3369	28903.6
ILH	B31B41	1000	intersection	0.8414	0.6413	0.7279	972.869
ILH	B31B41	1000	vcfmerge	0.3039	0.9376	0.459	17292
ILH	B31B41	100	bammerge	0.5745	0.1053	0.1779	627.658
ILH	B31B41	100	intersection	0	0	0	0
ILH	B31B41	100	vcfmerge	0.5946	0.0429	0.08	235.372
ILH	B31B41	200	bammerge	0.6065	0.2554	0.3594	1333.77
ILH	B31B41	200	intersection	1	0.0097	0.0193	0
ILH	B31B41	200	vcfmerge	0.6012	0.1969	0.2966	1051.33
ILH	B31B41	300	bammerge	0.5615	0.4717	0.5127	2965.68
ILH	B31B41	300	intersection	1	0.0253	0.0494	0
ILH	B31B41	300	vcfmerge	0.5778	0.3041	0.3985	1788.82
ILH	B31B41	400	bammerge	0.5235	0.694	0.5968	5084.03
ILH	B31B41	400	intersection	0.9688	0.0604	0.1138	15.6914
ILH	B31B41	400	vcfmerge	0.6288	0.4425	0.5195	2102.65
ILH	B31B41	500	bammerge	0.4287	0.8148	0.5618	8740.13
ILH	B31B41	500	intersection	0.9545	0.1228	0.2176	47.0743
ILH	B31B41	500	vcfmerge	0.5802	0.5926	0.5863	3452.12
ILH	B31B41	600	bammerge	0.3722	0.883	0.5237	11988.3
ILH	B31B41	600	intersection	0.916	0.2125	0.3449	156.914
ILH	B31B41	600	vcfmerge	0.51	0.7485	0.6066	5790.14
ILH	B31B41	700	bammerge	0.3326	0.922	0.4889	14891.2
ILH	B31B41	700	intersection	0.9255	0.3392	0.4964	219.68
ILH	B31B41	700	vcfmerge	0.4469	0.8363	0.5825	8332.16
ILH	B31B41	800	bammerge	0.2817	0.9396	0.4335	19284.8
ILH	B31B41	800	intersection	0.9015	0.4639	0.6126	407.978
ILH	B31B41	800	vcfmerge	0.3831	0.8752	0.5329	11344.9
ILH	B31B41	900	bammerge	0.2436	0.9337	0.3864	23333.2
ILH	B31B41	900	intersection	0.8689	0.5556	0.6778	674.732
ILH	B31B41	900	vcfmerge	0.3404	0.9103	0.4955	14200.8
ILH	B31	1000	single	0.448	0.7895	0.5716	7830.03
ILH	B31	100	single	0.6923	0.0175	0.0342	62.7658
ILH	B31	200	single	0.6667	0.1092	0.1876	439.36
ILH	B31	300	single	0.6535	0.1618	0.2594	690.424
ILH	B31	400	single	0.7083	0.2651	0.3858	878.721
ILH	B31	500	single	0.6571	0.3587	0.4641	1506.38
ILH	B31	600	single	0.6166	0.4639	0.5295	2322.33
ILH	B31	700	single	0.5658	0.5614	0.5636	3467.81
ILH	B31	800	single	0.529	0.6569	0.5861	4707.43
ILH	B31	900	single	0.4864	0.7329	0.5848	6229.5
ILH	B41	1000	single	0.3808	0.7973	0.5154	10434.8
ILH	B41	100	single	0.5417	0.0253	0.0484	172.606
ILH	B41	200	single	0.5618	0.0975	0.1661	611.966
ILH	B41	300	single	0.5513	0.1676	0.2571	1098.4
ILH	B41	400	single	0.607	0.2378	0.3417	1239.62
ILH	B41	500	single	0.5903	0.3567	0.4447	1992.81
ILH	B41	600	single	0.5247	0.4971	0.5105	3624.72
ILH	B41	700	single	0.4945	0.6179	0.5494	5084.03
ILH	B41	800	single	0.4395	0.6862	0.5358	7045.46
ILH	B41	900	single	0.4069	0.7368	0.5243	8645.99
ILA	B11	10000	single	0.0149	0.6648	0.0292	377971
ILA	B11	1000	single	0.0866	0.5833	0.1508	52953.5
ILA	B11	2000	single	0.0427	0.713	0.0806	137370
ILA	B11	3000	single	0.0292	0.7333	0.0562	209664
ILA	B11	4000	single	0.0238	0.7407	0.0461	261773
ILA	B11	5000	single	0.0203	0.7222	0.0394	300500
ILA	B11	6000	single	0.0181	0.7037	0.0353	328666
ILA	B11	7000	single	0.0171	0.7	0.0333	347145
ILA	B11	8000	single	0.016	0.6833	0.0312	362216
ILA	B11	9000	single	0.0152	0.6648	0.0298	370101
ILA	B12	10000	single	0.0144	0.6222	0.0281	366708
ILA	B12	1000	single	0.0723	0.5444	0.1277	60074.6
ILA	B12	2000	single	0.0385	0.687	0.0729	147693
ILA	B12	3000	single	0.0267	0.6963	0.0514	218441
ILA	B12	4000	single	0.0222	0.7037	0.043	267189
ILA	B12	5000	single	0.0192	0.687	0.0373	302205
ILA	B12	6000	single	0.0175	0.6741	0.0341	325894
ILA	B12	7000	single	0.0163	0.6574	0.0318	341856
ILA	B12	8000	single	0.0155	0.6444	0.0302	352514
ILA	B12	9000	single	0.0149	0.6352	0.0291	361196
ILA	B21B31	10000	bammerge	0.0047	0.4796	0.0092	883069
ILA	B21B31	10000	intersection	0.0179	0.5056	0.0347	237988
ILA	B21B31	10000	vcfmerge	0.012	0.7019	0.0236	497499
ILA	B21B31	1000	bammerge	0.0142	0.687	0.0278	410326
ILA	B21B31	1000	intersection	0.1864	0.5037	0.2721	18909.7
ILA	B21B31	1000	vcfmerge	0.0552	0.7	0.1024	103040
ILA	B21B31	2000	bammerge	0.0086	0.7037	0.0169	701427
ILA	B21B31	2000	intersection	0.0712	0.6278	0.1279	70429.5
ILA	B21B31	2000	vcfmerge	0.0274	0.7648	0.053	233257
ILA	B21B31	3000	bammerge	0.0071	0.6833	0.014	826642
ILA	B21B31	3000	intersection	0.0441	0.6556	0.0826	122316
ILA	B21B31	3000	vcfmerge	0.0202	0.7778	0.0394	324444
ILA	B21B31	4000	bammerge	0.0063	0.6519	0.0125	882384
ILA	B21B31	4000	intersection	0.0331	0.637	0.063	159864
ILA	B21B31	4000	vcfmerge	0.0174	0.7944	0.034	386446
ILA	B21B31	5000	bammerge	0.0057	0.6019	0.0113	904814
ILA	B21B31	5000	intersection	0.0282	0.6333	0.054	187647
ILA	B21B31	5000	vcfmerge	0.0152	0.7685	0.0299	427627
ILA	B21B31	6000	bammerge	0.0054	0.5704	0.0106	911218
ILA	B21B31	6000	intersection	0.0253	0.6167	0.0485	204693
ILA	B21B31	6000	vcfmerge	0.0143	0.7685	0.0282	454279
ILA	B21B31	7000	bammerge	0.005	0.5352	0.01	907984
ILA	B21B31	7000	intersection	0.0218	0.5648	0.0419	218314
ILA	B21B31	7000	vcfmerge	0.0134	0.7444	0.0264	470751
ILA	B21B31	8000	bammerge	0.0048	0.5074	0.0096	899398
ILA	B21B31	8000	intersection	0.0201	0.5426	0.0389	227012
ILA	B21B31	8000	vcfmerge	0.0128	0.7296	0.0252	483193
ILA	B21B31	9000	bammerge	0.0048	0.5	0.0095	892006
ILA	B21B31	9000	intersection	0.0186	0.5185	0.036	234866
ILA	B21B31	9000	vcfmerge	0.0123	0.7111	0.0241	492704
ILA	B21B41	10000	bammerge	0.0048	0.4981	0.0095	893105
ILA	B21B41	10000	intersection	0.0188	0.5315	0.0363	238721
ILA	B21B41	10000	vcfmerge	0.012	0.7074	0.0236	501370
ILA	B21B41	1000	bammerge	0.0143	0.6833	0.0281	404257
ILA	B21B41	1000	intersection	0.184	0.5	0.2691	19069
ILA	B21B41	1000	vcfmerge	0.0544	0.6722	0.1007	100443
ILA	B21B41	2000	bammerge	0.0086	0.7037	0.017	698863
ILA	B21B41	2000	intersection	0.0733	0.6426	0.1315	69919.7
ILA	B21B41	2000	vcfmerge	0.0279	0.7704	0.0538	231266
ILA	B21B41	3000	bammerge	0.007	0.6722	0.0138	825464
ILA	B21B41	3000	intersection	0.0444	0.6389	0.083	118413
ILA	B21B41	3000	vcfmerge	0.0209	0.8074	0.0408	325225
ILA	B21B41	4000	bammerge	0.0063	0.6481	0.0124	883483
ILA	B21B41	4000	intersection	0.0336	0.6352	0.0638	157204
ILA	B21B41	4000	vcfmerge	0.0177	0.8093	0.0346	386844
ILA	B21B41	5000	bammerge	0.0057	0.6019	0.0112	908000
ILA	B21B41	5000	intersection	0.0284	0.6278	0.0543	185003
ILA	B21B41	5000	vcfmerge	0.0159	0.8037	0.0311	428790
ILA	B21B41	6000	bammerge	0.0055	0.5907	0.0109	916205
ILA	B21B41	6000	intersection	0.0251	0.613	0.0483	204598
ILA	B21B41	6000	vcfmerge	0.0146	0.787	0.0288	455490
ILA	B21B41	7000	bammerge	0.0052	0.5537	0.0102	916444
ILA	B21B41	7000	intersection	0.0227	0.5833	0.0437	216052
ILA	B21B41	7000	vcfmerge	0.0135	0.7556	0.0266	474192
ILA	B21B41	8000	bammerge	0.005	0.5333	0.0099	910932
ILA	B21B41	8000	intersection	0.0211	0.5667	0.0406	226454
ILA	B21B41	8000	vcfmerge	0.013	0.7463	0.0256	487160
ILA	B21B41	9000	bammerge	0.0049	0.513	0.0096	904591
ILA	B21B41	9000	intersection	0.0194	0.537	0.0375	233273
ILA	B21B41	9000	vcfmerge	0.0124	0.7241	0.0244	495747
ILA	B21	10000	single	0.0135	0.5944	0.0264	373638
ILA	B21	1000	single	0.0723	0.6	0.129	66239.7
ILA	B21	2000	single	0.036	0.7056	0.0685	162557
ILA	B21	3000	single	0.0256	0.7185	0.0494	235646
ILA	B21	4000	single	0.0212	0.7204	0.0413	285430
ILA	B21	5000	single	0.0186	0.7019	0.0362	318566
ILA	B21	6000	single	0.0171	0.6852	0.0333	339212
ILA	B21	7000	single	0.0156	0.65	0.0305	352705
ILA	B21	8000	single	0.0149	0.6352	0.0291	361435
ILA	B21	9000	single	0.0139	0.6056	0.0272	369576
ILA	B31B41	10000	bammerge	0.0048	0.4963	0.0094	893551
ILA	B31B41	10000	intersection	0.0188	0.5389	0.0364	241748
ILA	B31B41	10000	vcfmerge	0.0123	0.7185	0.0242	495492
ILA	B31B41	1000	bammerge	0.0153	0.7037	0.0299	389919
ILA	B31B41	1000	intersection	0.2012	0.4907	0.2854	16759.1
ILA	B31B41	1000	vcfmerge	0.0601	0.6944	0.1107	93401.5
ILA	B31B41	2000	bammerge	0.009	0.7185	0.0177	684286
ILA	B31B41	2000	intersection	0.0763	0.6259	0.136	65188.3
ILA	B31B41	2000	vcfmerge	0.0294	0.7722	0.0567	218967
ILA	B31B41	3000	bammerge	0.0072	0.6852	0.0142	817068
ILA	B31B41	3000	intersection	0.0456	0.6407	0.0851	115450
ILA	B31B41	3000	vcfmerge	0.0217	0.8019	0.0423	310393
ILA	B31B41	4000	bammerge	0.0063	0.6463	0.0124	879341
ILA	B31B41	4000	intersection	0.034	0.6352	0.0645	155292
ILA	B31B41	4000	vcfmerge	0.0182	0.8019	0.0355	372810
ILA	B31B41	5000	bammerge	0.0058	0.613	0.0114	907522
ILA	B31B41	5000	intersection	0.0281	0.6204	0.0538	184429
ILA	B31B41	5000	vcfmerge	0.0165	0.8093	0.0323	415902
ILA	B31B41	6000	bammerge	0.0056	0.5963	0.011	915504
ILA	B31B41	6000	intersection	0.026	0.6333	0.0499	204231
ILA	B31B41	6000	vcfmerge	0.0149	0.7815	0.0292	445278
ILA	B31B41	7000	bammerge	0.0054	0.5778	0.0107	913783
ILA	B31B41	7000	intersection	0.0228	0.5907	0.0439	217724
ILA	B31B41	7000	vcfmerge	0.0139	0.7611	0.0273	464857
ILA	B31B41	8000	bammerge	0.0051	0.5389	0.01	910788
ILA	B31B41	8000	intersection	0.0208	0.5685	0.0402	229816
ILA	B31B41	8000	vcfmerge	0.0133	0.75	0.0261	479577
ILA	B31B41	9000	bammerge	0.0049	0.5185	0.0097	903285
ILA	B31B41	9000	intersection	0.0194	0.5463	0.0376	237001
ILA	B31B41	9000	vcfmerge	0.0127	0.7315	0.025	489406
ILA	B31	10000	single	0.014	0.613	0.0274	370372
ILA	B31	1000	single	0.0841	0.6093	0.1478	57079.6
ILA	B31	2000	single	0.0392	0.6889	0.0741	145383
ILA	B31	3000	single	0.0275	0.7148	0.053	217262
ILA	B31	4000	single	0.0223	0.713	0.0433	268448
ILA	B31	5000	single	0.0194	0.7019	0.0378	304403
ILA	B31	6000	single	0.0181	0.7019	0.0353	327821
ILA	B31	7000	single	0.0163	0.663	0.0318	344166
ILA	B31	8000	single	0.0152	0.6407	0.0297	356815
ILA	B31	9000	single	0.0144	0.6241	0.0282	366405
ILA	B41	10000	single	0.0146	0.6444	0.0285	374673
ILA	B41	1000	single	0.0835	0.5759	0.1459	54355.4
ILA	B41	2000	single	0.0411	0.7093	0.0777	142436
ILA	B41	3000	single	0.0284	0.7278	0.0546	214538
ILA	B41	4000	single	0.0228	0.7241	0.0443	266440
ILA	B41	5000	single	0.0203	0.7296	0.0395	303304
ILA	B41	6000	single	0.0183	0.7148	0.0358	329128
ILA	B41	7000	single	0.0169	0.6907	0.033	345887
ILA	B41	8000	single	0.016	0.6796	0.0312	360575
ILA	B41	9000	single	0.0151	0.6556	0.0295	367919
ITA	B11B12	1000	bammerge	0.3617	0.3452	0.3532	2943.32
ITA	B11B12	2000	bammerge	0.3337	0.5212	0.4069	5028.17
ITA	B11B12	3000	bammerge	0.3083	0.6244	0.4128	6769.63
ITA	B11B12	4000	bammerge	0.2869	0.6904	0.4054	8290.34
ITA	B11B12	5000	bammerge	0.275	0.7343	0.4002	9353.21
ITA	B11B12	6000	bammerge	0.2583	0.7631	0.386	10587.8
ITA	B11B12	7000	bammerge	0.2465	0.7783	0.3744	11495.3
ITA	B11	1000	single	0.4203	0.2098	0.2799	1398.08
ITA	B11	2000	single	0.3835	0.3452	0.3633	2681.69
ITA	B11	3000	single	0.3492	0.4332	0.3867	3899.89
ITA	B11	4000	single	0.3288	0.4907	0.3938	4840.12
ITA	B11	5000	single	0.3025	0.5431	0.3886	6050.15
ITA	B11	6000	single	0.3006	0.6058	0.4018	6810.51
ITA	B11	7000	single	0.2849	0.6277	0.392	7611.74
ITA	B12	1000	single	0.3963	0.2166	0.2801	1594.3
ITA	B12	2000	single	0.3818	0.3824	0.3821	2992.37
ITA	B12	3000	single	0.3536	0.4822	0.408	4259.63
ITA	B12	4000	single	0.3388	0.5567	0.4213	5248.91
ITA	B12	5000	single	0.3261	0.6142	0.4261	6131.91
ITA	B12	6000	single	0.3097	0.6497	0.4194	6998.55
ITA	B12	7000	single	0.2972	0.6768	0.413	7734.38
ITA	B12	8000	single	0.2882	0.7022	0.4087	8380.28
ITA	B12	9000	single	0.281	0.7293	0.4056	9018
ITA	B21B31	10000	intersection	0.3577	0.6802	0.4688	5902.99
ITA	B21B31	10000	bammerge	0.2421	0.8782	0.3795	13285.8
ITA	B21B31	10000	vcfmerge	0.2204	0.8579	0.3507	14659.4
ITA	B21B31	1000	intersection	0.4049	0.1404	0.2085	997.457
ITA	B21B31	1000	bammerge	0.4027	0.4095	0.406	2935.14
ITA	B21B31	1000	vcfmerge	0.3913	0.3198	0.352	2403.71
ITA	B21B31	2000	intersection	0.4192	0.2589	0.3201	1733.29
ITA	B21B31	2000	bammerge	0.3464	0.5685	0.4305	5183.51
ITA	B21B31	2000	vcfmerge	0.3459	0.4822	0.4028	4406.8
ITA	B21B31	3000	intersection	0.3996	0.3503	0.3733	2542.7
ITA	B21B31	3000	bammerge	0.32	0.665	0.4321	6826.86
ITA	B21B31	3000	vcfmerge	0.3098	0.5871	0.4056	6319.95
ITA	B21B31	4000	intersection	0.3926	0.4332	0.4119	3237.65
ITA	B21B31	4000	bammerge	0.3044	0.7411	0.4315	8184.06
ITA	B21B31	4000	vcfmerge	0.2884	0.6633	0.4021	7906.08
ITA	B21B31	5000	intersection	0.3907	0.511	0.4428	3850.84
ITA	B21B31	5000	bammerge	0.2914	0.7885	0.4256	9263.27
ITA	B21B31	5000	vcfmerge	0.273	0.7124	0.3947	9165.16
ITA	B21B31	6000	intersection	0.3792	0.5601	0.4522	4431.33
ITA	B21B31	6000	bammerge	0.2771	0.8173	0.4139	10301.6
ITA	B21B31	6000	vcfmerge	0.2655	0.7733	0.3953	10334.3
ITA	B21B31	7000	intersection	0.3678	0.5905	0.4532	4905.53
ITA	B21B31	7000	bammerge	0.2684	0.8443	0.4073	11119.2
ITA	B21B31	7000	vcfmerge	0.2537	0.7919	0.3842	11258.2
ITA	B21B31	8000	intersection	0.366	0.6379	0.4651	5338.85
ITA	B21B31	8000	bammerge	0.2583	0.8579	0.397	11904.1
ITA	B21B31	8000	vcfmerge	0.2396	0.8156	0.3703	12509.1
ITA	B21B31	9000	intersection	0.3618	0.6531	0.4656	5567.77
ITA	B21B31	9000	bammerge	0.2491	0.8646	0.3868	12590.9
ITA	B21B31	9000	vcfmerge	0.2308	0.8359	0.3618	13457.5
ITA	B21B41	10000	intersection	0.3605	0.7039	0.4768	6033.8
ITA	B21B41	10000	bammerge	0.2264	0.8799	0.3601	14528.5
ITA	B21B41	10000	vcfmerge	0.2066	0.8596	0.3331	15951.1
ITA	B21B41	1000	intersection	0.4392	0.1404	0.2128	866.643
ITA	B21B41	1000	bammerge	0.3781	0.3858	0.3819	3065.95
ITA	B21B41	1000	vcfmerge	0.3706	0.3029	0.3333	2485.47
ITA	B21B41	2000	intersection	0.423	0.2741	0.3326	1806.87
ITA	B21B41	2000	bammerge	0.3595	0.5888	0.4464	5069.05
ITA	B21B41	2000	vcfmerge	0.3364	0.489	0.3986	4660.25
ITA	B21B41	3000	intersection	0.4061	0.3807	0.393	2689.86
ITA	B21B41	3000	bammerge	0.318	0.6904	0.4354	7153.89
ITA	B21B41	3000	vcfmerge	0.3119	0.6142	0.4137	6548.88
ITA	B21B41	4000	intersection	0.4073	0.4535	0.4291	3188.59
ITA	B21B41	4000	bammerge	0.3021	0.758	0.432	8462.04
ITA	B21B41	4000	vcfmerge	0.2855	0.6802	0.4022	8224.93
ITA	B21B41	5000	intersection	0.4102	0.533	0.4636	3703.67
ITA	B21B41	5000	bammerge	0.2868	0.8105	0.4237	9737.47
ITA	B21B41	5000	vcfmerge	0.2683	0.7513	0.3954	9900.99
ITA	B21B41	6000	intersection	0.4002	0.5905	0.4771	4275.98
ITA	B21B41	6000	bammerge	0.2695	0.8308	0.407	10882.1
ITA	B21B41	6000	vcfmerge	0.257	0.797	0.3886	11135.5
ITA	B21B41	7000	intersection	0.3874	0.6261	0.4787	4782.89
ITA	B21B41	7000	bammerge	0.26	0.8596	0.3992	11822.3
ITA	B21B41	7000	vcfmerge	0.2432	0.8173	0.3749	12288.3
ITA	B21B41	8000	intersection	0.3741	0.6514	0.4753	5265.27
ITA	B21B41	8000	bammerge	0.2499	0.868	0.388	12590.9
ITA	B21B41	8000	vcfmerge	0.2284	0.8393	0.359	13702.8
ITA	B21B41	9000	intersection	0.367	0.6768	0.4759	5641.36
ITA	B21B41	9000	bammerge	0.2374	0.8731	0.3732	13555.6
ITA	B21B41	9000	vcfmerge	0.2175	0.8494	0.3463	14765.6
ITA	B21	10000	single	0.263	0.7766	0.393	10514.2
ITA	B21	1000	single	0.4023	0.2369	0.2982	1700.58
ITA	B21	2000	single	0.3748	0.3824	0.3786	3082.31
ITA	B21	3000	single	0.3482	0.4873	0.4062	4406.8
ITA	B21	4000	single	0.332	0.5635	0.4178	5477.84
ITA	B21	5000	single	0.3177	0.6294	0.4222	6532.53
ITA	B21	6000	single	0.3052	0.6785	0.421	7464.58
ITA	B21	7000	single	0.2958	0.7073	0.4172	8135
ITA	B21	8000	single	0.2776	0.7276	0.4019	9148.81
ITA	B21	9000	single	0.2727	0.7563	0.4009	9745.65
ITA	B31B41	10000	intersection	0.3586	0.6802	0.4696	5878.46
ITA	B31B41	10000	bammerge	0.2316	0.8782	0.3665	14078.9
ITA	B31B41	10000	vcfmerge	0.2111	0.868	0.3396	15673.2
ITA	B31B41	1000	intersection	0.4509	0.132	0.2042	776.709
ITA	B31B41	1000	bammerge	0.3596	0.3553	0.3574	3057.78
ITA	B31B41	1000	vcfmerge	0.3585	0.2978	0.3253	2575.4
ITA	B31B41	2000	intersection	0.4454	0.2758	0.3406	1659.7
ITA	B31B41	2000	bammerge	0.3364	0.5516	0.4179	5257.09
ITA	B31B41	2000	vcfmerge	0.3193	0.4636	0.3782	4774.71
ITA	B31B41	3000	intersection	0.4141	0.3587	0.3844	2452.76
ITA	B31B41	3000	bammerge	0.3106	0.6616	0.4227	7096.66
ITA	B31B41	3000	vcfmerge	0.2966	0.5973	0.3964	6843.21
ITA	B31B41	4000	intersection	0.396	0.4349	0.4145	3204.94
ITA	B31B41	4000	bammerge	0.2932	0.7462	0.421	8690.96
ITA	B31B41	4000	vcfmerge	0.2768	0.6684	0.3915	8437.51
ITA	B31B41	5000	intersection	0.3989	0.5076	0.4468	3695.5
ITA	B31B41	5000	bammerge	0.2771	0.7868	0.4099	9917.34
ITA	B31B41	5000	vcfmerge	0.2659	0.7411	0.3914	9884.64
ITA	B31B41	6000	intersection	0.3876	0.5601	0.4581	4275.98
ITA	B31B41	6000	bammerge	0.2707	0.8342	0.4088	10857.6
ITA	B31B41	6000	vcfmerge	0.2608	0.8037	0.3939	11004.7
ITA	B31B41	7000	intersection	0.373	0.5939	0.4582	4823.77
ITA	B31B41	7000	bammerge	0.2589	0.8511	0.397	11773.3
ITA	B31B41	7000	vcfmerge	0.2451	0.8173	0.377	12165.7
ITA	B31B41	8000	intersection	0.374	0.6379	0.4715	5158.98
ITA	B31B41	8000	bammerge	0.2496	0.8663	0.3876	12582.7
ITA	B31B41	8000	vcfmerge	0.2349	0.8511	0.3682	13392.1
ITA	B31B41	9000	intersection	0.3681	0.6514	0.4704	5404.26
ITA	B31B41	9000	bammerge	0.2406	0.8799	0.3779	13416.6
ITA	B31B41	9000	vcfmerge	0.2203	0.8511	0.35	14553.1
ITA	B31	10000	single	0.2679	0.7614	0.3963	10056.3
ITA	B31	1000	single	0.3882	0.2234	0.2836	1700.58
ITA	B31	2000	single	0.3618	0.3587	0.3602	3057.78
ITA	B31	3000	single	0.3276	0.4501	0.3792	4464.03
ITA	B31	4000	single	0.3119	0.533	0.3935	5682.24
ITA	B31	5000	single	0.3066	0.5939	0.4044	6491.65
ITA	B31	6000	single	0.3019	0.6548	0.4132	7317.41
ITA	B31	7000	single	0.2889	0.6751	0.4047	8028.71
ITA	B31	8000	single	0.2871	0.7259	0.4115	8707.31
ITA	B31	9000	single	0.276	0.7327	0.4009	9287.8
ITA	B41	10000	single	0.2479	0.7868	0.377	11536.2
ITA	B41	1000	single	0.3765	0.2064	0.2667	1651.53
ITA	B41	2000	single	0.3516	0.3807	0.3656	3392.99
ITA	B41	3000	single	0.3363	0.5076	0.4046	4840.12
ITA	B41	4000	single	0.3158	0.5702	0.4065	5968.39
ITA	B41	5000	single	0.3084	0.6548	0.4193	7096.66
ITA	B41	6000	single	0.3006	0.709	0.4222	7971.48
ITA	B41	7000	single	0.2839	0.736	0.4098	8968.94
ITA	B41	8000	single	0.2722	0.7631	0.4012	9860.11
ITA	B41	9000	single	0.2579	0.7699	0.3864	10702.2
ILH	B21B31	100	RePlow	1	0.05653	0.107	0
ILH	B21B41	100	RePlow	0.96	0.04678	0.08922	15.6914
ILH	B31B41	100	RePlow	1	0.04678	0.08939	0
ILH	B21B31	200	RePlow	1	0.1696	0.29	0
ILH	B21B41	200	RePlow	1	0.1345	0.2371	0
ILH	B31B41	200	RePlow	0.9863	0.1404	0.2457	15.6914
ILH	B21B31	300	RePlow	0.9809	0.3002	0.4597	47.0743
ILH	B21B41	300	RePlow	1	0.2729	0.4288	0
ILH	B31B41	300	RePlow	0.9854	0.2632	0.4154	31.3829
ILH	B21B31	400	RePlow	0.9877	0.4698	0.6367	47.0743
ILH	B21B41	400	RePlow	0.9953	0.4094	0.5801	15.6914
ILH	B31B41	400	RePlow	0.9765	0.4055	0.573	78.4572
ILH	B21B31	500	RePlow	0.972	0.6082	0.7482	141.223
ILH	B21B41	500	RePlow	0.989	0.5244	0.6854	47.0743
ILH	B31B41	500	RePlow	0.9792	0.5517	0.7057	94.1487
ILH	B21B31	600	RePlow	0.9889	0.692	0.8142	62.7658
ILH	B21B41	600	RePlow	0.9912	0.655	0.7887	47.0743
ILH	B31B41	600	RePlow	0.9803	0.6784	0.8018	109.84
ILH	B21B31	700	RePlow	0.99	0.7739	0.8687	62.7658
ILH	B21B41	700	RePlow	0.9823	0.7563	0.8546	109.84
ILH	B31B41	700	RePlow	0.9848	0.7602	0.8581	94.1487
ILH	B21B31	800	RePlow	0.9795	0.8382	0.9034	141.223
ILH	B21B41	800	RePlow	0.9674	0.8109	0.8823	219.68
ILH	B31B41	800	RePlow	0.9905	0.8168	0.8953	62.7658
ILH	B21B31	900	RePlow	0.9785	0.8869	0.9305	156.914
ILH	B21B41	900	RePlow	0.976	0.8713	0.9207	172.606
ILH	B31B41	900	RePlow	0.9757	0.8616	0.9151	172.606
ILH	B21B31	1000	RePlow	0.9812	0.9181	0.9486	141.223
ILH	B21B41	1000	RePlow	0.9809	0.9006	0.939	141.223
ILH	B31B41	1000	RePlow	0.9767	0.9006	0.9371	172.606
ILA	B21B31	1000	RePlow	0.7893	0.4093	0.539	939.91
ILA	B21B41	1000	RePlow	0.7993	0.3981	0.5315	860.256
ILA	B31B41	1000	RePlow	0.7737	0.3926	0.5209	987.702
ILA	B21B31	2000	RePlow	0.7546	0.6037	0.6708	1688.65
ILA	B21B41	2000	RePlow	0.8106	0.5944	0.6859	1194.8
ILA	B31B41	2000	RePlow	0.7822	0.5852	0.6695	1401.9
ILA	B21B31	3000	RePlow	0.692	0.6407	0.6654	2453.32
ILA	B21B41	3000	RePlow	0.7154	0.6704	0.6922	2294.02
ILA	B31B41	3000	RePlow	0.7074	0.6537	0.6795	2325.88
ILA	B21B31	4000	RePlow	0.6506	0.6759	0.663	3122.41
ILA	B21B41	4000	RePlow	0.6518	0.7037	0.6768	3233.93
ILA	B31B41	4000	RePlow	0.6483	0.6759	0.6618	3154.27
ILA	B21B31	5000	RePlow	0.6188	0.6944	0.6545	3679.98
ILA	B21B41	5000	RePlow	0.621	0.713	0.6638	3743.71
ILA	B31B41	5000	RePlow	0.6399	0.7074	0.6719	3425.09
ILA	B21B31	6000	RePlow	0.5969	0.713	0.6498	4141.97
ILA	B21B41	6000	RePlow	0.5978	0.713	0.6503	4126.04
ILA	B31B41	6000	RePlow	0.6025	0.713	0.6531	4046.39
ILA	B21B31	7000	RePlow	0.5807	0.7259	0.6453	4508.38
ILA	B21B41	7000	RePlow	0.5874	0.7278	0.6501	4396.86
ILA	B31B41	7000	RePlow	0.5976	0.737	0.66	4269.42
ILA	B21B31	8000	RePlow	0.5583	0.7185	0.6283	4890.72
ILA	B21B41	8000	RePlow	0.57	0.7315	0.6407	4747.34
ILA	B31B41	8000	RePlow	0.576	0.737	0.6466	4667.69
ILA	B21B31	9000	RePlow	0.5345	0.7315	0.6177	5480.15
ILA	B21B41	9000	RePlow	0.5388	0.7463	0.6258	5496.08
ILA	B31B41	9000	RePlow	0.5438	0.7352	0.6252	5304.91
ILA	B21B31	10000	RePlow	0.5266	0.7333	0.613	5671.32
ILA	B21B41	10000	RePlow	0.5297	0.7426	0.6184	5671.32
ILA	B31B41	10000	RePlow	0.5395	0.7463	0.6263	5480.15
ITA	B21B31	1000	RePlow	0.8679	0.2335	0.368	171.693
ITA	B21B41	1000	RePlow	0.8571	0.2335	0.367	188.045
ITA	B31B41	1000	RePlow	0.8831	0.2301	0.3651	147.166
ITA	B21B31	2000	RePlow	0.9	0.4873	0.6323	261.628
ITA	B21B41	2000	RePlow	0.9257	0.5059	0.6543	196.221
ITA	B31B41	2000	RePlow	0.902	0.4518	0.602	237.101
ITA	B21B31	3000	RePlow	0.9098	0.6142	0.7333	294.332
ITA	B21B41	3000	RePlow	0.9175	0.621	0.7407	269.804
ITA	B31B41	3000	RePlow	0.8947	0.6041	0.7212	343.387
ITA	B21B31	4000	RePlow	0.9261	0.6785	0.7832	261.628
ITA	B21B41	4000	RePlow	0.9208	0.6887	0.788	286.156
ITA	B31B41	4000	RePlow	0.9067	0.6904	0.7839	343.387
ITA	B21B31	5000	RePlow	0.9307	0.7276	0.8167	261.628
ITA	B21B41	5000	RePlow	0.9241	0.7411	0.8225	294.332
ITA	B31B41	5000	RePlow	0.9254	0.7343	0.8189	286.156
ITA	B21B31	6000	RePlow	0.929	0.753	0.8318	277.98
ITA	B21B41	6000	RePlow	0.935	0.7783	0.8495	261.628
ITA	B31B41	6000	RePlow	0.9256	0.7783	0.8456	302.508
ITA	B21B31	7000	RePlow	0.9293	0.7783	0.8471	286.156
ITA	B21B41	7000	RePlow	0.9264	0.7885	0.8519	302.508
ITA	B31B41	7000	RePlow	0.9284	0.7902	0.8537	294.332
ITA	B21B31	8000	RePlow	0.9381	0.7953	0.8608	253.452
ITA	B21B41	8000	RePlow	0.9196	0.7936	0.852	335.211
ITA	B31B41	8000	RePlow	0.9198	0.7953	0.853	335.211
ITA	B21B31	9000	RePlow	0.928	0.8071	0.8633	302.508
ITA	B21B41	9000	RePlow	0.9105	0.7919	0.8471	376.09
ITA	B31B41	9000	RePlow	0.9123	0.7919	0.8478	367.915
ITA	B21B31	10000	RePlow	0.921	0.8088	0.8613	335.211
ITA	B21B41	10000	RePlow	0.9253	0.797	0.8564	310.683
ITA	B31B41	10000	RePlow	0.9157	0.7902	0.8483	351.563

## Sheet: fig.4b
Samples	Type	Platform	Method	Precision	Recall	Fscore	FPR
B21-B21	B	HC-ION	Union	0.3246	0.9275	0.4809	15527.4
B21-B21	B	HC-ION	Intersection	0.9711	0.5569	0.7079	133.282
B21-B31	B	HC-ION	Union	0.3211	0.9068	0.4743	15427.4
B21-B31	B	HC-ION	Intersection	0.9894	0.5776	0.7294	49.9808
B21-B41	B	HC-ION	Union	0.2979	0.9275	0.4509	17593.3
B21-B41	B	HC-ION	Intersection	0.9792	0.5839	0.7315	99.9617
B31-B21	B	HC-ION	Union	0.2968	0.942	0.4514	17959.8
B31-B21	B	HC-ION	Intersection	0.9772	0.6211	0.7595	116.622
B31-B31	B	HC-ION	Union	0.2996	0.9441	0.4549	17759.9
B31-B31	B	HC-ION	Intersection	0.9739	0.619	0.757	133.282
B31-B41	B	HC-ION	Union	0.2778	0.9565	0.4306	20009
B31-B41	B	HC-ION	Intersection	0.9808	0.6335	0.7698	99.9617
B41-B21	B	HC-ION	Union	0.2729	0.9482	0.4239	20325.5
B41-B21	B	HC-ION	Intersection	0.9714	0.6335	0.7669	149.943
B41-B31	B	HC-ION	Union	0.2741	0.9482	0.4253	20208.9
B41-B31	B	HC-ION	Intersection	0.9839	0.6335	0.7708	83.3014
B41-B41	B	HC-ION	Union	0.2575	0.9648	0.4065	22391.4
B41-B41	B	HC-ION	Intersection	0.978	0.6439	0.7765	116.622
B21-B21	B	HC-AMP	Union	0.0193	0.8882	0.0377	388055
B21-B21	B	HC-AMP	Intersection	0.9462	0.4137	0.5757	202.112
B21-B31	B	HC-AMP	Union	0.0195	0.8902	0.0381	385259
B21-B31	B	HC-AMP	Intersection	0.9524	0.4314	0.5938	185.269
B21-B41	B	HC-AMP	Union	0.0195	0.902	0.0381	389874
B21-B41	B	HC-AMP	Intersection	0.9545	0.4529	0.6144	185.269
B31-B21	B	HC-AMP	Union	0.0198	0.9176	0.0387	390514
B31-B21	B	HC-AMP	Intersection	0.9526	0.4725	0.6317	202.112
B31-B31	B	HC-AMP	Union	0.0201	0.9275	0.0394	387567
B31-B31	B	HC-AMP	Intersection	0.9248	0.4824	0.634	336.853
B31-B41	B	HC-AMP	Union	0.0199	0.9275	0.039	392232
B31-B41	B	HC-AMP	Intersection	0.9393	0.5157	0.6658	286.325
B41-B21	B	HC-AMP	Union	0.0199	0.9275	0.0389	392754
B41-B21	B	HC-AMP	Intersection	0.8432	0.4745	0.6073	757.92
B41-B31	B	HC-AMP	Union	0.0201	0.9333	0.0394	390009
B41-B31	B	HC-AMP	Intersection	0.8586	0.4882	0.6225	690.55
B41-B41	B	HC-AMP	Union	0.0202	0.9451	0.0395	394624
B41-B41	B	HC-AMP	Intersection	0.8638	0.5098	0.6412	690.55
B21-B21	B	AMP-ION	Union	0.0197	0.922	0.0385	397792
B21-B21	B	AMP-ION	Intersection	0.6394	0.454	0.531	2215.34
B21-B31	B	AMP-ION	Union	0.0194	0.908	0.0379	397861
B21-B31	B	AMP-ION	Intersection	0.6601	0.466	0.5463	2076.88
B21-B41	B	AMP-ION	Union	0.0196	0.924	0.0385	399228
B21-B41	B	AMP-ION	Intersection	0.5866	0.474	0.5243	2890.32
B31-B21	B	AMP-ION	Union	0.0195	0.904	0.0382	393326
B31-B21	B	AMP-ION	Intersection	0.6605	0.498	0.5678	2215.34
B31-B31	B	AMP-ION	Union	0.0195	0.902	0.0381	393309
B31-B31	B	AMP-ION	Intersection	0.6658	0.498	0.5698	2163.42
B31-B41	B	AMP-ION	Union	0.0197	0.918	0.0386	394607
B31-B41	B	AMP-ION	Intersection	0.5897	0.506	0.5447	3046.09
B41-B21	B	AMP-ION	Union	0.0197	0.928	0.0386	398951
B41-B21	B	AMP-ION	Intersection	0.672	0.508	0.5786	2146.11
B41-B31	B	AMP-ION	Union	0.0196	0.92	0.0383	398986
B41-B31	B	AMP-ION	Intersection	0.6853	0.514	0.5874	2042.26
B41-B41	B	AMP-ION	Union	0.0198	0.936	0.0388	400474
B41-B41	B	AMP-ION	Intersection	0.6229	0.522	0.568	2734.56
B21-B21	B	HC-AMP	BAMmerge	0.0148	0.6647	0.029	379482
B21-B31	B	HC-AMP	BAMmerge	0.0156	0.6961	0.0306	376804
B21-B41	B	HC-AMP	BAMmerge	0.016	0.7216	0.0313	381537
B31-B21	B	HC-AMP	BAMmerge	0.0151	0.6784	0.0295	380122
B31-B31	B	HC-AMP	BAMmerge	0.0159	0.7078	0.031	377141
B31-B41	B	HC-AMP	BAMmerge	0.0161	0.7294	0.0315	383339
B41-B21	B	HC-AMP	BAMmerge	0.015	0.6765	0.0293	382194
B41-B31	B	HC-AMP	BAMmerge	0.0158	0.7059	0.0309	377916
B41-B41	B	HC-AMP	BAMmerge	0.0161	0.7314	0.0315	383777
B21-B21	B	HC-ION	BAMmerge	0.3527	0.942	0.5133	13911.3
B21-B31	B	HC-ION	BAMmerge	0.357	0.9482	0.5187	13744.7
B21-B41	B	HC-ION	BAMmerge	0.3302	0.9524	0.4904	15544
B31-B21	B	HC-ION	BAMmerge	0.3474	0.9565	0.5097	14461.1
B31-B31	B	HC-ION	BAMmerge	0.3496	0.9482	0.5109	14194.6
B31-B41	B	HC-ION	BAMmerge	0.326	0.9524	0.4857	15843.9
B41-B21	B	HC-ION	BAMmerge	0.3357	0.9607	0.4976	15294.1
B41-B31	B	HC-ION	BAMmerge	0.3346	0.9482	0.4946	15177.5
B41-B41	B	HC-ION	BAMmerge	0.315	0.9607	0.4744	16810.2
B21-B21	B	AMP-ION	BAMmerge	0.0173	0.738	0.0337	363471
B21-B31	B	AMP-ION	BAMmerge	0.0173	0.74	0.0339	362848
B21-B41	B	AMP-ION	BAMmerge	0.0172	0.74	0.0336	365877
B31-B21	B	AMP-ION	BAMmerge	0.0181	0.76	0.0353	356894
B31-B31	B	AMP-ION	BAMmerge	0.0181	0.756	0.0353	355891
B31-B41	B	AMP-ION	BAMmerge	0.0178	0.754	0.0349	359214
B41-B21	B	AMP-ION	BAMmerge	0.0184	0.784	0.036	361187
B41-B31	B	AMP-ION	BAMmerge	0.0182	0.774	0.0356	360460
B41-B41	B	AMP-ION	BAMmerge	0.0182	0.778	0.0356	363177
B21-B21	B	AMP-ION	RePlow	0.9114	0.658	0.7642	553.834
B21-B31	B	AMP-ION	RePlow	0.8954	0.668	0.7652	674.986
B21-B41	B	AMP-ION	RePlow	0.888	0.65	0.7506	709.6
B31-B21	B	AMP-ION	RePlow	0.8945	0.678	0.7713	692.293
B31-B31	B	AMP-ION	RePlow	0.9117	0.702	0.7932	588.449
B31-B41	B	AMP-ION	RePlow	0.8878	0.696	0.7803	761.522
B41-B21	B	AMP-ION	RePlow	0.9162	0.678	0.7793	536.527
B41-B31	B	AMP-ION	RePlow	0.898	0.704	0.7892	692.293
B41-B41	B	AMP-ION	RePlow	0.8909	0.686	0.7751	726.908
B21-B21	B	HC-AMP	RePlow	0.8344	0.7608	0.7959	1296.89
B21-B31	B	HC-AMP	RePlow	0.8603	0.7608	0.8075	1061.09
B21-B41	B	HC-AMP	RePlow	0.8714	0.7706	0.8179	976.875
B31-B21	B	HC-AMP	RePlow	0.8453	0.7608	0.8008	1195.83
B31-B31	B	HC-AMP	RePlow	0.8722	0.7765	0.8216	976.875
B31-B41	B	HC-AMP	RePlow	0.8904	0.7804	0.8318	825.291
B41-B21	B	HC-AMP	RePlow	0.836	0.7196	0.7734	1212.67
B41-B31	B	HC-AMP	RePlow	0.8571	0.7529	0.8017	1077.93
B41-B41	B	HC-AMP	RePlow	0.867	0.7412	0.7992	976.875
B21-B21	B	HC-ION	RePlow	0.9292	0.8427	0.8838	516.469
B21-B31	B	HC-ION	RePlow	0.9238	0.8282	0.8734	549.789
B21-B41	B	HC-ION	RePlow	0.9302	0.8282	0.8762	499.808
B31-B21	B	HC-ION	RePlow	0.9421	0.8427	0.8896	416.507
B31-B31	B	HC-ION	RePlow	0.9049	0.8468	0.8749	716.392
B31-B41	B	HC-ION	RePlow	0.9263	0.8592	0.8915	549.789
B41-B21	B	HC-ION	RePlow	0.9433	0.8613	0.9004	416.507
B41-B31	B	HC-ION	RePlow	0.9146	0.8427	0.8772	633.091
B41-B41	B	HC-ION	RePlow	0.9286	0.8344	0.879	516.469

## Sheet: fig.S1
Method	Platform	Samples	Type	Depth	Sensitivity	FPR
MuTect	ILH	A11	A	100	0	0
MuTect	ILH	A11	A	200	0	0
MuTect	ILH	A11	A	300	0	0
MuTect	ILH	A12	A	100	0	0
MuTect	ILH	A12	A	200	0	0
MuTect	ILH	A12	A	300	0	0
MuTect	ILH	A21	A	100	0	15.6914
MuTect	ILH	A21	A	200	0	0
MuTect	ILH	A21	A	300	0	0
MuTect	ILH	A21	A	400	0	0
MuTect	ILH	A21	A	500	0	0
MuTect	ILH	A21	A	600	0	0
MuTect	ILH	A21	A	700	0	0
MuTect	ILH	A31	A	100	0	0
MuTect	ILH	A31	A	200	0	0
MuTect	ILH	A31	A	300	0	0
MuTect	ILH	A31	A	400	0	0
MuTect	ILH	A31	A	500	0	0
MuTect	ILH	A31	A	600	0	0
MuTect	ILH	A31	A	700	0	0
MuTect	ILH	A41	A	100	0	15.6914
MuTect	ILH	A41	A	200	0	0
MuTect	ILH	A41	A	300	0	0
MuTect	ILH	A41	A	400	0	0
MuTect	ILH	A41	A	500	0	0
MuTect	ILH	A41	A	600	0	0
MuTect	ILH	A41	A	700	0	0
MuTect	ILH	A41	A	800	0	0
MuTect	ILH	B11	B	100	0.0019	0
MuTect	ILH	B11	B	200	0	0
MuTect	ILH	B11	B	300	0	0
MuTect	ILH	B11	B	400	0.0019	0
MuTect	ILH	B11	B	500	0	0
MuTect	ILH	B12	B	100	0.0058	0
MuTect	ILH	B12	B	200	0.0058	0
MuTect	ILH	B12	B	300	0.0019	0
MuTect	ILH	B12	B	400	0.0039	0
MuTect	ILH	B12	B	500	0.0039	0
MuTect	ILH	B21	B	1000	0	0
MuTect	ILH	B21	B	100	0	0
MuTect	ILH	B21	B	200	0.0019	0
MuTect	ILH	B21	B	300	0	0
MuTect	ILH	B21	B	400	0	0
MuTect	ILH	B21	B	500	0	0
MuTect	ILH	B21	B	600	0	0
MuTect	ILH	B21	B	700	0	0
MuTect	ILH	B21	B	800	0	0
MuTect	ILH	B21	B	900	0	0
MuTect	ILH	B31	B	1000	0	0
MuTect	ILH	B31	B	100	0.0058	0
MuTect	ILH	B31	B	200	0.0019	0
MuTect	ILH	B31	B	300	0.0019	0
MuTect	ILH	B31	B	400	0	0
MuTect	ILH	B31	B	500	0	0
MuTect	ILH	B31	B	600	0	0
MuTect	ILH	B31	B	700	0	0
MuTect	ILH	B31	B	800	0.0019	0
MuTect	ILH	B31	B	900	0	0
MuTect	ILH	B41	B	1000	0	0
MuTect	ILH	B41	B	100	0.0078	15.6914
MuTect	ILH	B41	B	1100	0	0
MuTect	ILH	B41	B	1200	0	0
MuTect	ILH	B41	B	1300	0	0
MuTect	ILH	B41	B	1400	0	0
MuTect	ILH	B41	B	1500	0	0
MuTect	ILH	B41	B	1600	0	0
MuTect	ILH	B41	B	1700	0	0
MuTect	ILH	B41	B	1800	0	0
MuTect	ILH	B41	B	1900	0	0
MuTect	ILH	B41	B	200	0.0078	15.6914
MuTect	ILH	B41	B	300	0.0019	0
MuTect	ILH	B41	B	400	0.0019	0
MuTect	ILH	B41	B	500	0	0
MuTect	ILH	B41	B	600	0.0019	0
MuTect	ILH	B41	B	700	0	0
MuTect	ILH	B41	B	800	0	0
MuTect	ILH	B41	B	900	0	0
MuTect	ILH	C11	C	1000	0.8869	31.3829
MuTect	ILH	C11	C	100	0.2612	62.7658
MuTect	ILH	C11	C	1100	0.885	31.3829
MuTect	ILH	C11	C	1200	0.8869	15.6914
MuTect	ILH	C11	C	1300	0.8889	15.6914
MuTect	ILH	C11	C	1400	0.9084	15.6914
MuTect	ILH	C11	C	1500	0.9142	15.6914
MuTect	ILH	C11	C	200	0.4951	47.0743
MuTect	ILH	C11	C	300	0.6433	47.0743
MuTect	ILH	C11	C	400	0.7193	31.3829
MuTect	ILH	C11	C	500	0.7817	31.3829
MuTect	ILH	C11	C	600	0.8363	31.3829
MuTect	ILH	C11	C	700	0.846	31.3829
MuTect	ILH	C11	C	800	0.8655	31.3829
MuTect	ILH	C11	C	900	0.8713	31.3829
MuTect	ILH	C12	C	1000	0.883	31.3829
MuTect	ILH	C12	C	100	0.3275	47.0743
MuTect	ILH	C12	C	1100	0.8752	31.3829
MuTect	ILH	C12	C	1200	0.8596	15.6914
MuTect	ILH	C12	C	1300	0.8713	15.6914
MuTect	ILH	C12	C	1400	0.8791	15.6914
MuTect	ILH	C12	C	1500	0.8986	15.6914
MuTect	ILH	C12	C	200	0.4951	31.3829
MuTect	ILH	C12	C	300	0.6199	31.3829
MuTect	ILH	C12	C	400	0.6901	31.3829
MuTect	ILH	C12	C	500	0.7583	31.3829
MuTect	ILH	C12	C	600	0.8129	31.3829
MuTect	ILH	C12	C	700	0.8363	31.3829
MuTect	ILH	C12	C	800	0.8713	31.3829
MuTect	ILH	C12	C	900	0.8752	31.3829
MuTect	ILH	D11	D	1000	0.9396	31.3829
MuTect	ILH	D11	D	100	0.8265	47.0743
MuTect	ILH	D11	D	1100	0.9337	31.3829
MuTect	ILH	D11	D	1200	0.922	15.6914
MuTect	ILH	D11	D	200	0.9766	31.3829
MuTect	ILH	D11	D	300	0.9883	31.3829
MuTect	ILH	D11	D	400	0.9844	31.3829
MuTect	ILH	D11	D	500	0.9786	31.3829
MuTect	ILH	D11	D	600	0.9786	31.3829
MuTect	ILH	D11	D	700	0.9649	31.3829
MuTect	ILH	D11	D	800	0.9513	31.3829
MuTect	ILH	D11	D	900	0.9396	31.3829
MuTect	ILH	D12	D	1000	0.9337	31.3829
MuTect	ILH	D12	D	100	0.807	47.0743
MuTect	ILH	D12	D	1100	0.9337	31.3829
MuTect	ILH	D12	D	1200	0.9279	15.6914
MuTect	ILH	D12	D	200	0.963	31.3829
MuTect	ILH	D12	D	300	0.9903	31.3829
MuTect	ILH	D12	D	400	0.9825	31.3829
MuTect	ILH	D12	D	500	0.9747	31.3829
MuTect	ILH	D12	D	600	0.9708	31.3829
MuTect	ILH	D12	D	700	0.963	31.3829
MuTect	ILH	D12	D	800	0.9552	31.3829
MuTect	ILH	D12	D	900	0.9337	31.3829
MuTect	ILA	A11	A	10000	0	0
MuTect	ILA	A11	A	1000	0	15.9307
MuTect	ILA	A11	A	2000	0	0
MuTect	ILA	A11	A	3000	0	0
MuTect	ILA	A11	A	4000	0	0
MuTect	ILA	A11	A	5000	0	0
MuTect	ILA	A11	A	6000	0	0
MuTect	ILA	A11	A	7000	0.0019	0
MuTect	ILA	A11	A	8000	0.0019	0
MuTect	ILA	A11	A	9000	0	15.9307
MuTect	ILA	A12	A	10000	0	95.584
MuTect	ILA	A12	A	1000	0	15.9307
MuTect	ILA	A12	A	2000	0	31.8613
MuTect	ILA	A12	A	3000	0	15.9307
MuTect	ILA	A12	A	4000	0.0019	31.8613
MuTect	ILA	A12	A	5000	0	47.792
MuTect	ILA	A12	A	6000	0	95.584
MuTect	ILA	A12	A	7000	0	111.515
MuTect	ILA	A12	A	8000	0	95.584
MuTect	ILA	A12	A	9000	0	95.584
MuTect	ILA	A21	A	10000	0	0
MuTect	ILA	A21	A	1000	0.0019	15.9307
MuTect	ILA	A21	A	2000	0	0
MuTect	ILA	A21	A	3000	0.0019	0
MuTect	ILA	A21	A	4000	0	0
MuTect	ILA	A21	A	5000	0	0
MuTect	ILA	A21	A	6000	0	15.9307
MuTect	ILA	A21	A	7000	0	15.9307
MuTect	ILA	A21	A	8000	0	15.9307
MuTect	ILA	A21	A	9000	0	15.9307
MuTect	ILA	A31	A	10000	0	15.9307
MuTect	ILA	A31	A	1000	0	0
MuTect	ILA	A31	A	2000	0	0
MuTect	ILA	A31	A	3000	0	0
MuTect	ILA	A31	A	4000	0	0
MuTect	ILA	A31	A	5000	0	15.9307
MuTect	ILA	A31	A	6000	0	15.9307
MuTect	ILA	A31	A	7000	0	0
MuTect	ILA	A31	A	8000	0	15.9307
MuTect	ILA	A31	A	9000	0	15.9307
MuTect	ILA	A41	A	10000	0	15.9307
MuTect	ILA	A41	A	1000	0	15.9307
MuTect	ILA	A41	A	2000	0	15.9307
MuTect	ILA	A41	A	3000	0	15.9307
MuTect	ILA	A41	A	4000	0	15.9307
MuTect	ILA	A41	A	5000	0	0
MuTect	ILA	A41	A	6000	0	0
MuTect	ILA	A41	A	7000	0	15.9307
MuTect	ILA	A41	A	8000	0	15.9307
MuTect	ILA	A41	A	9000	0	15.9307
MuTect	ILA	B11	B	10000	0	15.9307
MuTect	ILA	B11	B	1000	0.0019	0
MuTect	ILA	B11	B	2000	0.0019	15.9307
MuTect	ILA	B11	B	3000	0	0
MuTect	ILA	B11	B	4000	0	0
MuTect	ILA	B11	B	5000	0	0
MuTect	ILA	B11	B	6000	0	0
MuTect	ILA	B11	B	7000	0	0
MuTect	ILA	B11	B	8000	0	15.9307
MuTect	ILA	B11	B	9000	0	0
MuTect	ILA	B12	B	10000	0.0037	15.9307
MuTect	ILA	B12	B	1000	0	31.8613
MuTect	ILA	B12	B	2000	0.0019	31.8613
MuTect	ILA	B12	B	3000	0.0037	79.6533
MuTect	ILA	B12	B	4000	0.0019	79.6533
MuTect	ILA	B12	B	5000	0.0037	79.6533
MuTect	ILA	B12	B	6000	0.0019	111.515
MuTect	ILA	B12	B	7000	0.0037	111.515
MuTect	ILA	B12	B	8000	0.0037	63.7227
MuTect	ILA	B12	B	9000	0.0037	15.9307
MuTect	ILA	B21	B	10000	0.0019	63.7227
MuTect	ILA	B21	B	1000	0.0019	31.8613
MuTect	ILA	B21	B	2000	0.0093	47.792
MuTect	ILA	B21	B	3000	0.0074	47.792
MuTect	ILA	B21	B	4000	0.0056	31.8613
MuTect	ILA	B21	B	5000	0.0019	63.7227
MuTect	ILA	B21	B	6000	0.0019	79.6533
MuTect	ILA	B21	B	7000	0.0019	111.515
MuTect	ILA	B21	B	8000	0.0019	143.376
MuTect	ILA	B21	B	9000	0.0019	111.515
MuTect	ILA	B31	B	10000	0.0037	15.9307
MuTect	ILA	B31	B	1000	0.0019	31.8613
MuTect	ILA	B31	B	2000	0.0019	15.9307
MuTect	ILA	B31	B	3000	0.0093	31.8613
MuTect	ILA	B31	B	4000	0.0056	31.8613
MuTect	ILA	B31	B	5000	0.0037	31.8613
MuTect	ILA	B31	B	6000	0.0074	15.9307
MuTect	ILA	B31	B	7000	0.0074	31.8613
MuTect	ILA	B31	B	8000	0.0074	15.9307
MuTect	ILA	B31	B	9000	0.0019	31.8613
MuTect	ILA	B41	B	10000	0.0019	63.7227
MuTect	ILA	B41	B	1000	0.0019	31.8613
MuTect	ILA	B41	B	2000	0.0037	47.792
MuTect	ILA	B41	B	3000	0.0019	31.8613
MuTect	ILA	B41	B	4000	0.0037	15.9307
MuTect	ILA	B41	B	5000	0.0037	31.8613
MuTect	ILA	B41	B	6000	0	15.9307
MuTect	ILA	B41	B	7000	0	31.8613
MuTect	ILA	B41	B	8000	0	31.8613
MuTect	ILA	B41	B	9000	0.0019	47.792
MuTect	ILA	C11	C	10000	0.1019	47.792
MuTect	ILA	C11	C	1000	0.4222	31.8613
MuTect	ILA	C11	C	2000	0.2833	15.9307
MuTect	ILA	C11	C	3000	0.2204	15.9307
MuTect	ILA	C11	C	4000	0.1852	15.9307
MuTect	ILA	C11	C	5000	0.1593	15.9307
MuTect	ILA	C11	C	6000	0.1407	15.9307
MuTect	ILA	C11	C	7000	0.1278	31.8613
MuTect	ILA	C11	C	8000	0.1185	47.792
MuTect	ILA	C11	C	9000	0.1056	47.792
MuTect	ILA	C12	C	10000	0.1167	79.6533
MuTect	ILA	C12	C	1000	0.3759	63.7227
MuTect	ILA	C12	C	2000	0.2963	95.584
MuTect	ILA	C12	C	3000	0.2352	79.6533
MuTect	ILA	C12	C	4000	0.1815	79.6533
MuTect	ILA	C12	C	5000	0.1556	63.7227
MuTect	ILA	C12	C	6000	0.1352	95.584
MuTect	ILA	C12	C	7000	0.1352	79.6533
MuTect	ILA	C12	C	8000	0.1407	63.7227
MuTect	ILA	C12	C	9000	0.1222	63.7227
MuTect	ILA	D11	D	10000	0.1093	15.9307
MuTect	ILA	D11	D	1000	0.4944	31.8613
MuTect	ILA	D11	D	2000	0.3296	31.8613
MuTect	ILA	D11	D	3000	0.2593	47.792
MuTect	ILA	D11	D	4000	0.2093	31.8613
MuTect	ILA	D11	D	5000	0.1815	31.8613
MuTect	ILA	D11	D	6000	0.15	15.9307
MuTect	ILA	D11	D	7000	0.1333	15.9307
MuTect	ILA	D11	D	8000	0.1296	15.9307
MuTect	ILA	D11	D	9000	0.1185	15.9307
MuTect	ILA	D12	D	10000	0.1185	79.6533
MuTect	ILA	D12	D	1000	0.4648	95.584
MuTect	ILA	D12	D	2000	0.3185	111.515
MuTect	ILA	D12	D	3000	0.2556	111.515
MuTect	ILA	D12	D	4000	0.2148	95.584
MuTect	ILA	D12	D	5000	0.1778	63.7227
MuTect	ILA	D12	D	6000	0.1667	47.792
MuTect	ILA	D12	D	7000	0.1463	95.584
MuTect	ILA	D12	D	8000	0.1426	79.6533
MuTect	ILA	D12	D	9000	0.1259	95.584
MuTect	ITA	A11	A	10000	0	0
MuTect	ITA	A11	A	1000	0	0
MuTect	ITA	A11	A	2000	0	0
MuTect	ITA	A11	A	3000	0	0
MuTect	ITA	A11	A	4000	0	0
MuTect	ITA	A11	A	5000	0	0
MuTect	ITA	A11	A	6000	0	0
MuTect	ITA	A11	A	7000	0	0
MuTect	ITA	A11	A	8000	0	0
MuTect	ITA	A11	A	9000	0	0
MuTect	ITA	A12	A	10000	0	0
MuTect	ITA	A12	A	1000	0	0
MuTect	ITA	A12	A	11000	0	0
MuTect	ITA	A12	A	12000	0	0
MuTect	ITA	A12	A	2000	0	0
MuTect	ITA	A12	A	3000	0	0
MuTect	ITA	A12	A	4000	0	0
MuTect	ITA	A12	A	5000	0	0
MuTect	ITA	A12	A	6000	0	0
MuTect	ITA	A12	A	7000	0	0
MuTect	ITA	A12	A	8000	0	0
MuTect	ITA	A12	A	9000	0	0
MuTect	ITA	A21	A	10000	0	0
MuTect	ITA	A21	A	1000	0	0
MuTect	ITA	A21	A	11000	0	0
MuTect	ITA	A21	A	12000	0	0
MuTect	ITA	A21	A	2000	0	0
MuTect	ITA	A21	A	3000	0	0
MuTect	ITA	A21	A	4000	0	0
MuTect	ITA	A21	A	5000	0	0
MuTect	ITA	A21	A	6000	0	0
MuTect	ITA	A21	A	7000	0	0
MuTect	ITA	A21	A	8000	0	0
MuTect	ITA	A21	A	9000	0	0
MuTect	ITA	A31	A	10000	0	0
MuTect	ITA	A31	A	1000	0	0
MuTect	ITA	A31	A	2000	0	0
MuTect	ITA	A31	A	3000	0	0
MuTect	ITA	A31	A	4000	0	0
MuTect	ITA	A31	A	5000	0	0
MuTect	ITA	A31	A	6000	0	0
MuTect	ITA	A31	A	7000	0	0
MuTect	ITA	A31	A	8000	0	0
MuTect	ITA	A31	A	9000	0	0
MuTect	ITA	A41	A	10000	0	0
MuTect	ITA	A41	A	1000	0	8.17588
MuTect	ITA	A41	A	11000	0	0
MuTect	ITA	A41	A	12000	0	0
MuTect	ITA	A41	A	2000	0	0
MuTect	ITA	A41	A	3000	0	0
MuTect	ITA	A41	A	4000	0	0
MuTect	ITA	A41	A	5000	0	0
MuTect	ITA	A41	A	6000	0	0
MuTect	ITA	A41	A	7000	0	0
MuTect	ITA	A41	A	8000	0	0
MuTect	ITA	A41	A	9000	0	0
MuTect	ITA	B11	B	1000	0	0
MuTect	ITA	B11	B	2000	0	0
MuTect	ITA	B11	B	3000	0	0
MuTect	ITA	B11	B	4000	0	0
MuTect	ITA	B11	B	5000	0	0
MuTect	ITA	B11	B	6000	0	0
MuTect	ITA	B11	B	7000	0	0
MuTect	ITA	B12	B	1000	0	0
MuTect	ITA	B12	B	2000	0	0
MuTect	ITA	B12	B	3000	0	0
MuTect	ITA	B12	B	4000	0	0
MuTect	ITA	B12	B	5000	0	0
MuTect	ITA	B12	B	6000	0	0
MuTect	ITA	B12	B	7000	0	0
MuTect	ITA	B12	B	8000	0	0
MuTect	ITA	B12	B	9000	0	0
MuTect	ITA	B21	B	10000	0	0
MuTect	ITA	B21	B	1000	0	0
MuTect	ITA	B21	B	2000	0	0
MuTect	ITA	B21	B	3000	0	0
MuTect	ITA	B21	B	4000	0	0
MuTect	ITA	B21	B	5000	0	0
MuTect	ITA	B21	B	6000	0	0
MuTect	ITA	B21	B	7000	0	0
MuTect	ITA	B21	B	8000	0	0
MuTect	ITA	B21	B	9000	0	0
MuTect	ITA	B31	B	10000	0	0
MuTect	ITA	B31	B	1000	0	0
MuTect	ITA	B31	B	11000	0	0
MuTect	ITA	B31	B	12000	0	0
MuTect	ITA	B31	B	2000	0	0
MuTect	ITA	B31	B	3000	0	0
MuTect	ITA	B31	B	4000	0	0
MuTect	ITA	B31	B	5000	0	0
MuTect	ITA	B31	B	6000	0	0
MuTect	ITA	B31	B	7000	0	0
MuTect	ITA	B31	B	8000	0	0
MuTect	ITA	B31	B	9000	0	0
MuTect	ITA	B41	B	10000	0	0
MuTect	ITA	B41	B	1000	0	0
MuTect	ITA	B41	B	11000	0	0
MuTect	ITA	B41	B	2000	0	0
MuTect	ITA	B41	B	3000	0	0
MuTect	ITA	B41	B	4000	0	0
MuTect	ITA	B41	B	5000	0	0
MuTect	ITA	B41	B	6000	0	0
MuTect	ITA	B41	B	7000	0	0
MuTect	ITA	B41	B	8000	0	0
MuTect	ITA	B41	B	9000	0	0
MuTect	ITA	C11	C	1000	0	0
MuTect	ITA	C11	C	2000	0	0
MuTect	ITA	C11	C	3000	0	8.17588
MuTect	ITA	C11	C	4000	0	8.17588
MuTect	ITA	C11	C	5000	0	16.3518
MuTect	ITA	C11	C	6000	0	8.17588
MuTect	ITA	C11	C	7000	0	8.17588
MuTect	ITA	C12	C	1000	0.0017	0
MuTect	ITA	C12	C	2000	0	0
MuTect	ITA	C12	C	3000	0	0
MuTect	ITA	C12	C	4000	0	0
MuTect	ITA	C12	C	5000	0	0
MuTect	ITA	C12	C	6000	0	0
MuTect	ITA	C12	C	7000	0	0
MuTect	ITA	C12	C	8000	0	0
MuTect	ITA	D11	D	1000	0.0017	0
MuTect	ITA	D11	D	2000	0	0
MuTect	ITA	D11	D	3000	0	0
MuTect	ITA	D11	D	4000	0	0
MuTect	ITA	D11	D	5000	0.0017	0
MuTect	ITA	D11	D	6000	0.0017	0
MuTect	ITA	D11	D	7000	0	0
MuTect	ITA	D11	D	8000	0	0
MuTect	ITA	D12	D	10000	0	0
MuTect	ITA	D12	D	1000	0.0017	0
MuTect	ITA	D12	D	2000	0	0
MuTect	ITA	D12	D	3000	0	0
MuTect	ITA	D12	D	4000	0	0
MuTect	ITA	D12	D	5000	0	0
MuTect	ITA	D12	D	6000	0	0
MuTect	ITA	D12	D	7000	0	0
MuTect	ITA	D12	D	8000	0	0
MuTect	ITA	D12	D	9000	0	0
VarScan2	ILH	A21	A	100	0	627.658
VarScan2	ILH	A21	A	200	0	611.966
VarScan2	ILH	A21	A	300	0	611.966
VarScan2	ILH	A21	A	400	0	611.966
VarScan2	ILH	A21	A	500	0	611.966
VarScan2	ILH	A21	A	600	0	611.966
VarScan2	ILH	A21	A	700	0	611.966
VarScan2	ILH	A31	A	100	0	643.349
VarScan2	ILH	A31	A	200	0	643.349
VarScan2	ILH	A31	A	300	0	643.349
VarScan2	ILH	A31	A	400	0	643.349
VarScan2	ILH	A31	A	500	0	611.966
VarScan2	ILH	A31	A	600	0	611.966
VarScan2	ILH	A31	A	700	0	611.966
VarScan2	ILH	A41	A	100	0.0039	674.732
VarScan2	ILH	A41	A	200	0	627.658
VarScan2	ILH	A41	A	300	0	643.349
VarScan2	ILH	A41	A	400	0	627.658
VarScan2	ILH	A41	A	500	0	611.966
VarScan2	ILH	A41	A	600	0	611.966
VarScan2	ILH	A41	A	700	0	611.966
VarScan2	ILH	A41	A	800	0	611.966
VarScan2	ILH	B21	B	100	0	611.966
VarScan2	ILH	B21	B	200	0	611.966
VarScan2	ILH	B21	B	300	0	611.966
VarScan2	ILH	B21	B	400	0	611.966
VarScan2	ILH	B21	B	500	0	611.966
VarScan2	ILH	B21	B	600	0	611.966
VarScan2	ILH	B21	B	700	0	611.966
VarScan2	ILH	B21	B	800	0	611.966
VarScan2	ILH	B21	B	900	0	611.966
VarScan2	ILH	B21	B	1000	0	611.966
VarScan2	ILH	B31	B	100	0	627.658
VarScan2	ILH	B31	B	200	0	611.966
VarScan2	ILH	B31	B	300	0	611.966
VarScan2	ILH	B31	B	400	0	611.966
VarScan2	ILH	B31	B	500	0	611.966
VarScan2	ILH	B31	B	600	0	611.966
VarScan2	ILH	B31	B	700	0	611.966
VarScan2	ILH	B31	B	800	0	611.966
VarScan2	ILH	B31	B	900	0	611.966
VarScan2	ILH	B31	B	1000	0	611.966
VarScan2	ILH	B41	B	100	0	627.658
VarScan2	ILH	B41	B	200	0	627.658
VarScan2	ILH	B41	B	300	0	611.966
VarScan2	ILH	B41	B	400	0	611.966
VarScan2	ILH	B41	B	500	0	611.966
VarScan2	ILH	B41	B	600	0	611.966
VarScan2	ILH	B41	B	700	0	611.966
VarScan2	ILH	B41	B	800	0	611.966
VarScan2	ILH	B41	B	900	0	611.966
VarScan2	ILH	B41	B	1000	0	611.966
VarScan2	ILH	A11	A	100	0	611.966
VarScan2	ILH	A11	A	200	0	611.966
VarScan2	ILH	A11	A	300	0	611.966
VarScan2	ILH	A11	A	400	0	611.966
VarScan2	ILH	A12	A	100	0	627.658
VarScan2	ILH	A12	A	200	0	611.966
VarScan2	ILH	A12	A	300	0	611.966
VarScan2	ILH	A12	A	400	0	611.966
VarScan2	ILH	B11	B	100	0.0019	627.658
VarScan2	ILH	B11	B	200	0	611.966
VarScan2	ILH	B11	B	300	0	611.966
VarScan2	ILH	B11	B	400	0	611.966
VarScan2	ILH	B11	B	500	0	611.966
VarScan2	ILH	B11	B	600	0	611.966
VarScan2	ILH	B12	B	100	0	627.658
VarScan2	ILH	B12	B	200	0	611.966
VarScan2	ILH	B12	B	300	0	611.966
VarScan2	ILH	B12	B	400	0	611.966
VarScan2	ILH	B12	B	500	0	611.966
VarScan2	ILH	B12	B	600	0	611.966
VarScan2	ILH	C11	C	100	0.0175	659.041
VarScan2	ILH	C11	C	200	0.0117	643.349
VarScan2	ILH	C11	C	300	0.0175	627.658
VarScan2	ILH	C11	C	400	0.0156	627.658
VarScan2	ILH	C11	C	500	0.0175	627.658
VarScan2	ILH	C11	C	600	0.0195	627.658
VarScan2	ILH	C11	C	700	0.0175	627.658
VarScan2	ILH	C11	C	800	0.0156	627.658
VarScan2	ILH	C11	C	900	0.0175	627.658
VarScan2	ILH	C11	C	1000	0.0156	627.658
VarScan2	ILH	C12	C	100	0.0214	659.041
VarScan2	ILH	C12	C	200	0.0175	627.658
VarScan2	ILH	C12	C	300	0.0195	627.658
VarScan2	ILH	C12	C	400	0.0136	627.658
VarScan2	ILH	C12	C	500	0.0156	627.658
VarScan2	ILH	C12	C	600	0.0136	627.658
VarScan2	ILH	C12	C	700	0.0156	643.349
VarScan2	ILH	C12	C	800	0.0175	627.658
VarScan2	ILH	C12	C	900	0.0156	627.658
VarScan2	ILH	C12	C	1000	0.0175	627.658
VarScan2	ILH	D11	D	100	0.2144	627.658
VarScan2	ILH	D11	D	200	0.1423	611.966
VarScan2	ILH	D11	D	300	0.0838	611.966
VarScan2	ILH	D11	D	400	0.0721	627.658
VarScan2	ILH	D11	D	500	0.0526	611.966
VarScan2	ILH	D11	D	600	0.037	611.966
VarScan2	ILH	D11	D	700	0.0312	611.966
VarScan2	ILH	D11	D	800	0.0214	611.966
VarScan2	ILH	D11	D	900	0.0195	611.966
VarScan2	ILH	D11	D	1000	0.0156	611.966
VarScan2	ILH	D12	D	100	0.2164	643.349
VarScan2	ILH	D12	D	200	0.1598	611.966
VarScan2	ILH	D12	D	300	0.1072	611.966
VarScan2	ILH	D12	D	400	0.0741	611.966
VarScan2	ILH	D12	D	500	0.0663	611.966
VarScan2	ILH	D12	D	600	0.0331	611.966
VarScan2	ILH	D12	D	700	0.0195	611.966
VarScan2	ILH	D12	D	800	0.0136	611.966
VarScan2	ILH	D12	D	900	0.0136	611.966
VarScan2	ILH	D12	D	1000	0.0058	611.966
VarScan2	ILA	A21	A	1000	0	700.949
VarScan2	ILA	A21	A	2000	0	716.88
VarScan2	ILA	A21	A	3000	0	716.88
VarScan2	ILA	A21	A	4000	0	764.672
VarScan2	ILA	A21	A	5000	0	748.741
VarScan2	ILA	A21	A	6000	0	780.603
VarScan2	ILA	A21	A	7000	0	796.533
VarScan2	ILA	A21	A	8000	0	780.603
VarScan2	ILA	A21	A	9000	0	764.672
VarScan2	ILA	A21	A	10000	0	780.603
VarScan2	ILA	A31	A	1000	0	716.88
VarScan2	ILA	A31	A	2000	0	764.672
VarScan2	ILA	A31	A	3000	0	716.88
VarScan2	ILA	A31	A	4000	0	764.672
VarScan2	ILA	A31	A	5000	0	748.741
VarScan2	ILA	A31	A	6000	0	812.464
VarScan2	ILA	A31	A	7000	0	812.464
VarScan2	ILA	A31	A	8000	0	796.533
VarScan2	ILA	A31	A	9000	0	780.603
VarScan2	ILA	A31	A	10000	0	780.603
VarScan2	ILA	A41	A	1000	0	685.019
VarScan2	ILA	A41	A	2000	0	716.88
VarScan2	ILA	A41	A	3000	0	700.949
VarScan2	ILA	A41	A	4000	0	748.741
VarScan2	ILA	A41	A	5000	0	764.672
VarScan2	ILA	A41	A	6000	0	796.533
VarScan2	ILA	A41	A	7000	0	780.603
VarScan2	ILA	A41	A	8000	0	780.603
VarScan2	ILA	A41	A	9000	0	764.672
VarScan2	ILA	A41	A	10000	0	764.672
VarScan2	ILA	B21	B	1000	0	748.741
VarScan2	ILA	B21	B	2000	0.0037	716.88
VarScan2	ILA	B21	B	3000	0.0037	732.811
VarScan2	ILA	B21	B	4000	0.0019	812.464
VarScan2	ILA	B21	B	5000	0.0019	892.118
VarScan2	ILA	B21	B	6000	0	955.84
VarScan2	ILA	B21	B	7000	0	892.118
VarScan2	ILA	B21	B	8000	0	908.048
VarScan2	ILA	B21	B	9000	0	923.979
VarScan2	ILA	B21	B	10000	0	939.91
VarScan2	ILA	B31	B	1000	0.0019	700.949
VarScan2	ILA	B31	B	2000	0	748.741
VarScan2	ILA	B31	B	3000	0	732.811
VarScan2	ILA	B31	B	4000	0	764.672
VarScan2	ILA	B31	B	5000	0	780.603
VarScan2	ILA	B31	B	6000	0	828.395
VarScan2	ILA	B31	B	7000	0	828.395
VarScan2	ILA	B31	B	8000	0	844.325
VarScan2	ILA	B31	B	9000	0	812.464
VarScan2	ILA	B31	B	10000	0	844.325
VarScan2	ILA	B41	B	1000	0	700.949
VarScan2	ILA	B41	B	2000	0	716.88
VarScan2	ILA	B41	B	3000	0	780.603
VarScan2	ILA	B41	B	4000	0	796.533
VarScan2	ILA	B41	B	5000	0	780.603
VarScan2	ILA	B41	B	6000	0	828.395
VarScan2	ILA	B41	B	7000	0	844.325
VarScan2	ILA	B41	B	8000	0	844.325
VarScan2	ILA	B41	B	9000	0	844.325
VarScan2	ILA	B41	B	10000	0	812.464
VarScan2	ILA	A11	A	1000	0	669.088
VarScan2	ILA	A11	A	2000	0	748.741
VarScan2	ILA	A11	A	3000	0	716.88
VarScan2	ILA	A11	A	4000	0	748.741
VarScan2	ILA	A11	A	5000	0	748.741
VarScan2	ILA	A11	A	6000	0	780.603
VarScan2	ILA	A11	A	7000	0	796.533
VarScan2	ILA	A11	A	8000	0	764.672
VarScan2	ILA	A11	A	9000	0	780.603
VarScan2	ILA	A11	A	10000	0	780.603
VarScan2	ILA	A12	A	1000	0	764.672
VarScan2	ILA	A12	A	2000	0	780.603
VarScan2	ILA	A12	A	3000	0	812.464
VarScan2	ILA	A12	A	4000	0	828.395
VarScan2	ILA	A12	A	5000	0	812.464
VarScan2	ILA	A12	A	6000	0	876.187
VarScan2	ILA	A12	A	7000	0	876.187
VarScan2	ILA	A12	A	8000	0	955.84
VarScan2	ILA	A12	A	9000	0	923.979
VarScan2	ILA	A12	A	10000	0	876.187
VarScan2	ILA	B11	B	1000	0	637.227
VarScan2	ILA	B11	B	2000	0	732.811
VarScan2	ILA	B11	B	3000	0	700.949
VarScan2	ILA	B11	B	4000	0	748.741
VarScan2	ILA	B11	B	5000	0	748.741
VarScan2	ILA	B11	B	6000	0	796.533
VarScan2	ILA	B11	B	7000	0	780.603
VarScan2	ILA	B11	B	8000	0	780.603
VarScan2	ILA	B11	B	9000	0	764.672
VarScan2	ILA	B11	B	10000	0	764.672
VarScan2	ILA	B12	B	1000	0	685.019
VarScan2	ILA	B12	B	2000	0	764.672
VarScan2	ILA	B12	B	3000	0	796.533
VarScan2	ILA	B12	B	4000	0	860.256
VarScan2	ILA	B12	B	5000	0	844.325
VarScan2	ILA	B12	B	6000	0	892.118
VarScan2	ILA	B12	B	7000	0	892.118
VarScan2	ILA	B12	B	8000	0	908.048
VarScan2	ILA	B12	B	9000	0	844.325
VarScan2	ILA	B12	B	10000	0	844.325
VarScan2	ILA	C11	C	1000	0.0037	685.019
VarScan2	ILA	C11	C	2000	0.0056	716.88
VarScan2	ILA	C11	C	3000	0.0037	716.88
VarScan2	ILA	C11	C	4000	0.0019	748.741
VarScan2	ILA	C11	C	5000	0.0019	764.672
VarScan2	ILA	C11	C	6000	0	812.464
VarScan2	ILA	C11	C	7000	0.0019	812.464
VarScan2	ILA	C11	C	8000	0	796.533
VarScan2	ILA	C11	C	9000	0	796.533
VarScan2	ILA	C11	C	10000	0	780.603
VarScan2	ILA	C12	C	1000	0.0093	796.533
VarScan2	ILA	C12	C	2000	0.0093	796.533
VarScan2	ILA	C12	C	3000	0.0074	812.464
VarScan2	ILA	C12	C	4000	0.0056	876.187
VarScan2	ILA	C12	C	5000	0.0056	812.464
VarScan2	ILA	C12	C	6000	0.0019	812.464
VarScan2	ILA	C12	C	7000	0.0019	860.256
VarScan2	ILA	C12	C	8000	0.0019	892.118
VarScan2	ILA	C12	C	9000	0.0019	876.187
VarScan2	ILA	C12	C	10000	0.0019	860.256
VarScan2	ILA	D11	D	1000	0.2278	669.088
VarScan2	ILA	D11	D	2000	0.2167	748.741
VarScan2	ILA	D11	D	3000	0.2222	748.741
VarScan2	ILA	D11	D	4000	0.2167	812.464
VarScan2	ILA	D11	D	5000	0.2111	812.464
VarScan2	ILA	D11	D	6000	0.213	812.464
VarScan2	ILA	D11	D	7000	0.2111	860.256
VarScan2	ILA	D11	D	8000	0.2222	828.395
VarScan2	ILA	D11	D	9000	0.2111	828.395
VarScan2	ILA	D11	D	10000	0.2111	796.533
VarScan2	ILA	D12	D	1000	0.237	780.603
VarScan2	ILA	D12	D	2000	0.2426	796.533
VarScan2	ILA	D12	D	3000	0.2352	828.395
VarScan2	ILA	D12	D	4000	0.1963	876.187
VarScan2	ILA	D12	D	5000	0.2093	860.256
VarScan2	ILA	D12	D	6000	0.213	876.187
VarScan2	ILA	D12	D	7000	0.2093	923.979
VarScan2	ILA	D12	D	8000	0.2037	908.048
VarScan2	ILA	D12	D	9000	0.2037	908.048
VarScan2	ILA	D12	D	10000	0.2074	892.118
VarScan2	ITA	A21	A	1000	0	1414.43
VarScan2	ITA	A21	A	2000	0	1406.25
VarScan2	ITA	A21	A	3000	0	1447.13
VarScan2	ITA	A21	A	4000	0	1512.54
VarScan2	ITA	A21	A	5000	0	1553.42
VarScan2	ITA	A21	A	6000	0	1602.47
VarScan2	ITA	A21	A	7000	0	1569.77
VarScan2	ITA	A21	A	8000	0.0017	1610.65
VarScan2	ITA	A21	A	9000	0.0017	1643.35
VarScan2	ITA	A21	A	10000	0	1618.82
VarScan2	ITA	A31	A	1000	0	1528.89
VarScan2	ITA	A31	A	2000	0	1577.94
VarScan2	ITA	A31	A	3000	0	1627
VarScan2	ITA	A31	A	4000	0	1676.06
VarScan2	ITA	A31	A	5000	0	1716.93
VarScan2	ITA	A31	A	6000	0	1765.99
VarScan2	ITA	A31	A	7000	0	1782.34
VarScan2	ITA	A31	A	8000	0.0017	1798.69
VarScan2	ITA	A31	A	9000	0	1790.52
VarScan2	ITA	A31	A	10000	0	1790.52
VarScan2	ITA	A41	A	1000	0	1438.95
VarScan2	ITA	A41	A	2000	0	1479.83
VarScan2	ITA	A41	A	3000	0	1528.89
VarScan2	ITA	A41	A	4000	0	1586.12
VarScan2	ITA	A41	A	5000	0	1577.94
VarScan2	ITA	A41	A	6000	0.0017	1651.53
VarScan2	ITA	A41	A	7000	0.0017	1618.82
VarScan2	ITA	A41	A	8000	0	1618.82
VarScan2	ITA	A41	A	9000	0	1667.88
VarScan2	ITA	A41	A	10000	0	1667.88
VarScan2	ITA	B21	B	1000	0.0017	1447.13
VarScan2	ITA	B21	B	2000	0	1479.83
VarScan2	ITA	B21	B	3000	0	1528.89
VarScan2	ITA	B21	B	4000	0	1537.07
VarScan2	ITA	B21	B	5000	0	1537.07
VarScan2	ITA	B21	B	6000	0	1602.47
VarScan2	ITA	B21	B	7000	0	1627
VarScan2	ITA	B21	B	8000	0	1627
VarScan2	ITA	B21	B	9000	0.0017	1659.7
VarScan2	ITA	B21	B	10000	0.0017	1659.7
VarScan2	ITA	B31	B	1000	0	1381.72
VarScan2	ITA	B31	B	2000	0.0017	1406.25
VarScan2	ITA	B31	B	3000	0	1471.66
VarScan2	ITA	B31	B	4000	0	1504.36
VarScan2	ITA	B31	B	5000	0	1528.89
VarScan2	ITA	B31	B	6000	0	1528.89
VarScan2	ITA	B31	B	7000	0.0017	1512.54
VarScan2	ITA	B31	B	8000	0.0017	1553.42
VarScan2	ITA	B31	B	9000	0.0017	1594.3
VarScan2	ITA	B31	B	10000	0.0017	1610.65
VarScan2	ITA	B41	B	1000	0	1471.66
VarScan2	ITA	B41	B	2000	0	1512.54
VarScan2	ITA	B41	B	3000	0	1561.59
VarScan2	ITA	B41	B	4000	0	1610.65
VarScan2	ITA	B41	B	5000	0	1618.82
VarScan2	ITA	B41	B	6000	0	1651.53
VarScan2	ITA	B41	B	7000	0	1659.7
VarScan2	ITA	B41	B	8000	0.0017	1708.76
VarScan2	ITA	B41	B	9000	0.0017	1749.64
VarScan2	ITA	B41	B	10000	0.0017	1692.41
VarScan2	ITA	A11	A	1000	0	1398.08
VarScan2	ITA	A11	A	2000	0	1373.55
VarScan2	ITA	A11	A	3000	0	1438.95
VarScan2	ITA	A11	A	4000	0	1520.71
VarScan2	ITA	A11	A	5000	0	1512.54
VarScan2	ITA	A11	A	6000	0	1528.89
VarScan2	ITA	A11	A	7000	0.0017	1545.24
VarScan2	ITA	A11	A	8000	0	1520.71
VarScan2	ITA	A11	A	9000	0	1528.89
VarScan2	ITA	A11	A	10000	0	1545.24
VarScan2	ITA	A12	A	1000	0	1340.84
VarScan2	ITA	A12	A	2000	0	1389.9
VarScan2	ITA	A12	A	3000	0	1455.31
VarScan2	ITA	A12	A	4000	0	1504.36
VarScan2	ITA	A12	A	5000	0	1496.19
VarScan2	ITA	A12	A	6000	0	1520.71
VarScan2	ITA	A12	A	7000	0.0017	1537.07
VarScan2	ITA	A12	A	8000	0.0017	1528.89
VarScan2	ITA	A12	A	9000	0	1545.24
VarScan2	ITA	A12	A	10000	0	1561.59
VarScan2	ITA	B11	B	1000	0	1373.55
VarScan2	ITA	B11	B	2000	0	1365.37
VarScan2	ITA	B11	B	3000	0	1373.55
VarScan2	ITA	B11	B	4000	0	1389.9
VarScan2	ITA	B11	B	5000	0	1447.13
VarScan2	ITA	B11	B	6000	0	1463.48
VarScan2	ITA	B11	B	7000	0	1463.48
VarScan2	ITA	B11	B	8000	0.0017	1455.31
VarScan2	ITA	B12	B	1000	0	1349.02
VarScan2	ITA	B12	B	2000	0	1389.9
VarScan2	ITA	B12	B	3000	0	1406.25
VarScan2	ITA	B12	B	4000	0	1422.6
VarScan2	ITA	B12	B	5000	0	1488.01
VarScan2	ITA	B12	B	6000	0	1488.01
VarScan2	ITA	B12	B	7000	0	1488.01
VarScan2	ITA	B12	B	8000	0.0017	1512.54
VarScan2	ITA	B12	B	9000	0.0017	1545.24
VarScan2	ITA	C11	C	1000	0.0152	1430.78
VarScan2	ITA	C11	C	2000	0.0118	1406.25
VarScan2	ITA	C11	C	3000	0.0118	1414.43
VarScan2	ITA	C11	C	4000	0.0118	1463.48
VarScan2	ITA	C11	C	5000	0.0118	1528.89
VarScan2	ITA	C11	C	6000	0.0152	1545.24
VarScan2	ITA	C11	C	7000	0.0135	1577.94
VarScan2	ITA	C12	C	1000	0.0152	1373.55
VarScan2	ITA	C12	C	2000	0.0169	1381.72
VarScan2	ITA	C12	C	3000	0.0152	1447.13
VarScan2	ITA	C12	C	4000	0.0152	1504.36
VarScan2	ITA	C12	C	5000	0.0135	1537.07
VarScan2	ITA	C12	C	6000	0.0102	1553.42
VarScan2	ITA	C12	C	7000	0.0118	1586.12
VarScan2	ITA	C12	C	8000	0.0118	1577.94
VarScan2	ITA	D11	D	1000	0.1607	1471.66
VarScan2	ITA	D11	D	2000	0.1506	1488.01
VarScan2	ITA	D11	D	3000	0.1472	1512.54
VarScan2	ITA	D11	D	4000	0.1337	1528.89
VarScan2	ITA	D11	D	5000	0.1303	1594.3
VarScan2	ITA	D11	D	6000	0.1354	1627
VarScan2	ITA	D11	D	7000	0.1371	1594.3
VarScan2	ITA	D11	D	8000	0.132	1610.65
VarScan2	ITA	D12	D	1000	0.1794	1422.6
VarScan2	ITA	D12	D	2000	0.1455	1430.78
VarScan2	ITA	D12	D	3000	0.1371	1438.95
VarScan2	ITA	D12	D	4000	0.1455	1471.66
VarScan2	ITA	D12	D	5000	0.1387	1520.71
VarScan2	ITA	D12	D	6000	0.1404	1561.59
VarScan2	ITA	D12	D	7000	0.1337	1553.42
VarScan2	ITA	D12	D	8000	0.1371	1553.42
VarScan2	ITA	D12	D	9000	0.1286	1602.47
VarScan2	ITA	D12	D	10000	0.1286	1618.82
Strelka	ILH	A21	A	100	0.0019	219.68
Strelka	ILH	A21	A	200	0	282.446
Strelka	ILH	A21	A	300	0	502.126
Strelka	ILH	A21	A	400	0	643.349
Strelka	ILH	A21	A	500	0	1004.25
Strelka	ILH	A21	A	600	0	1443.61
Strelka	ILH	A21	A	700	0	1694.68
Strelka	ILH	A31	A	100	0.0019	282.446
Strelka	ILH	A31	A	200	0.0019	156.914
Strelka	ILH	A31	A	300	0	455.052
Strelka	ILH	A31	A	400	0	611.966
Strelka	ILH	A31	A	500	0	941.487
Strelka	ILH	A31	A	600	0	1459.3
Strelka	ILH	A41	A	100	0	203.989
Strelka	ILH	A41	A	200	0	188.297
Strelka	ILH	A41	A	300	0.0019	502.126
Strelka	ILH	A41	A	400	0	659.041
Strelka	ILH	A41	A	500	0	972.869
Strelka	ILH	A41	A	600	0	1459.3
Strelka	ILH	A41	A	700	0	1710.37
Strelka	ILH	B21	B	100	0.0019	266.755
Strelka	ILH	B21	B	200	0.0117	156.914
Strelka	ILH	B21	B	300	0.0117	392.286
Strelka	ILH	B21	B	400	0.0117	611.966
Strelka	ILH	B21	B	500	0.0117	753.189
Strelka	ILH	B21	B	600	0.0117	1459.3
Strelka	ILH	B21	B	700	0.0039	1616.22
Strelka	ILH	B21	B	800	0.0097	1631.91
Strelka	ILH	B21	B	900	0.0078	1663.29
Strelka	ILH	B31	B	100	0.0117	251.063
Strelka	ILH	B31	B	200	0.0214	329.52
Strelka	ILH	B31	B	300	0.0214	455.052
Strelka	ILH	B31	B	400	0.0253	611.966
Strelka	ILH	B31	B	500	0.0175	1004.25
Strelka	ILH	B31	B	600	0.0234	1380.85
Strelka	ILH	B31	B	700	0.0097	1475
Strelka	ILH	B31	B	800	0.0175	1490.69
Strelka	ILH	B31	B	900	0.0097	1678.98
Strelka	ILH	B31	B	1000	0.0117	1741.75
Strelka	ILH	B41	B	100	0.0097	219.68
Strelka	ILH	B41	B	200	0.0273	235.372
Strelka	ILH	B41	B	300	0.0175	235.372
Strelka	ILH	B41	B	400	0.0117	282.446
Strelka	ILH	B41	B	500	0.0136	360.903
Strelka	ILH	B41	B	600	0.0156	549.201
Strelka	ILH	B41	B	700	0.0156	596.275
Strelka	ILH	B41	B	800	0.0097	815.955
Strelka	ILH	B41	B	900	0.0078	957.178
Strelka	ILH	B41	B	1000	0.0136	941.487
Strelka	ILH	A11	A	100	0	298.137
Strelka	ILH	A11	A	200	0	219.68
Strelka	ILH	A11	A	300	0	455.052
Strelka	ILH	A12	A	100	0	251.063
Strelka	ILH	A12	A	200	0	313.829
Strelka	ILH	A12	A	300	0	439.36
Strelka	ILH	B11	B	100	0.0058	203.989
Strelka	ILH	B11	B	200	0.0097	172.606
Strelka	ILH	B11	B	300	0.0136	470.743
Strelka	ILH	B11	B	400	0.0175	674.732
Strelka	ILH	B11	B	500	0.0175	941.487
Strelka	ILH	B12	B	100	0.0156	219.68
Strelka	ILH	B12	B	200	0.0253	203.989
Strelka	ILH	B12	B	300	0.0234	486.435
Strelka	ILH	B12	B	400	0.0253	627.658
Strelka	ILH	B12	B	500	0.0253	957.178
Strelka	ILH	C11	C	100	0.306	2071.27
Strelka	ILH	C11	C	200	0.6277	3138.29
Strelka	ILH	C11	C	300	0.7953	3750.25
Strelka	ILH	C11	C	400	0.8928	4330.84
Strelka	ILH	C11	C	500	0.9376	5272.33
Strelka	ILH	C11	C	600	0.963	5633.23
Strelka	ILH	C11	C	700	0.9766	6088.28
Strelka	ILH	C11	C	800	0.9864	6810.09
Strelka	ILH	C11	C	900	0.9942	7437.74
Strelka	ILH	C11	C	1000	0.9961	8034.02
Strelka	ILH	C12	C	100	0.3431	2620.47
Strelka	ILH	C12	C	200	0.6452	3185.36
Strelka	ILH	C12	C	300	0.7778	3875.79
Strelka	ILH	C12	C	400	0.8674	4597.59
Strelka	ILH	C12	C	500	0.924	4880.04
Strelka	ILH	C12	C	600	0.9532	5397.86
Strelka	ILH	C12	C	700	0.9805	6041.21
Strelka	ILH	C12	C	800	0.9864	6763.01
Strelka	ILH	C12	C	900	0.9844	7374.98
Strelka	ILH	C12	C	1000	0.9942	7782.96
Strelka	ILH	D11	D	100	0.8363	1804.52
Strelka	ILH	D11	D	200	0.9864	2746
Strelka	ILH	D11	D	300	0.9981	3326.59
Strelka	ILH	D11	D	400	1	3797.33
Strelka	ILH	D11	D	500	1	4409.3
Strelka	ILH	D11	D	600	1	5162.48
Strelka	ILH	D11	D	700	1	5664.61
Strelka	ILH	D11	D	800	1	5994.13
Strelka	ILH	D11	D	900	1	6307.96
Strelka	ILH	D11	D	1000	1	6935.62
Strelka	ILH	D12	D	100	0.8324	1710.37
Strelka	ILH	D12	D	200	0.9844	2651.85
Strelka	ILH	D12	D	300	1	3452.12
Strelka	ILH	D12	D	400	1	3875.79
Strelka	ILH	D12	D	500	1	4456.37
Strelka	ILH	D12	D	600	1	5413.55
Strelka	ILH	D12	D	700	1	5805.83
Strelka	ILH	D12	D	800	1	6041.21
Strelka	ILH	D12	D	900	1	6213.81
Strelka	ILH	D12	D	1000	1	6543.33
Strelka	ILA	A21	A	1000	0	15.9307
Strelka	ILA	A21	A	2000	0	47.792
Strelka	ILA	A21	A	3000	0	47.792
Strelka	ILA	A21	A	4000	0	47.792
Strelka	ILA	A21	A	5000	0	47.792
Strelka	ILA	A21	A	6000	0	47.792
Strelka	ILA	A21	A	7000	0	47.792
Strelka	ILA	A21	A	8000	0	47.792
Strelka	ILA	A21	A	9000	0	47.792
Strelka	ILA	A21	A	10000	0	47.792
Strelka	ILA	A31	A	1000	0	31.8613
Strelka	ILA	A31	A	2000	0	63.7227
Strelka	ILA	A31	A	3000	0	47.792
Strelka	ILA	A31	A	4000	0	47.792
Strelka	ILA	A31	A	5000	0	47.792
Strelka	ILA	A31	A	6000	0	47.792
Strelka	ILA	A31	A	7000	0	47.792
Strelka	ILA	A31	A	8000	0	47.792
Strelka	ILA	A31	A	9000	0	47.792
Strelka	ILA	A31	A	10000	0	47.792
Strelka	ILA	A41	A	1000	0	127.445
Strelka	ILA	A41	A	2000	0	111.515
Strelka	ILA	A41	A	3000	0	111.515
Strelka	ILA	A41	A	4000	0	111.515
Strelka	ILA	A41	A	5000	0	111.515
Strelka	ILA	A41	A	6000	0	111.515
Strelka	ILA	A41	A	7000	0	111.515
Strelka	ILA	A41	A	8000	0	111.515
Strelka	ILA	A41	A	9000	0	111.515
Strelka	ILA	A41	A	10000	0	111.515
Strelka	ILA	B21	B	1000	0.0222	238.96
Strelka	ILA	B21	B	2000	0.0093	223.029
Strelka	ILA	B21	B	3000	0.0093	318.613
Strelka	ILA	B21	B	4000	0.013	318.613
Strelka	ILA	B21	B	5000	0.013	318.613
Strelka	ILA	B21	B	6000	0.013	318.613
Strelka	ILA	B21	B	7000	0.013	318.613
Strelka	ILA	B21	B	8000	0.013	318.613
Strelka	ILA	B21	B	9000	0.013	318.613
Strelka	ILA	B21	B	10000	0.013	318.613
Strelka	ILA	B31	B	1000	0.0056	111.515
Strelka	ILA	B31	B	2000	0.0037	175.237
Strelka	ILA	B31	B	3000	0.0037	223.029
Strelka	ILA	B31	B	4000	0.0056	270.821
Strelka	ILA	B31	B	5000	0.0056	270.821
Strelka	ILA	B31	B	6000	0.0056	270.821
Strelka	ILA	B31	B	7000	0.0056	270.821
Strelka	ILA	B31	B	8000	0.0056	270.821
Strelka	ILA	B31	B	9000	0.0056	270.821
Strelka	ILA	B31	B	10000	0.0056	270.821
Strelka	ILA	B41	B	1000	0.0111	175.237
Strelka	ILA	B41	B	2000	0.0074	238.96
Strelka	ILA	B41	B	3000	0.0056	270.821
Strelka	ILA	B41	B	4000	0.0093	302.683
Strelka	ILA	B41	B	5000	0.0093	302.683
Strelka	ILA	B41	B	6000	0.0093	302.683
Strelka	ILA	B41	B	7000	0.0093	302.683
Strelka	ILA	B41	B	8000	0.0093	302.683
Strelka	ILA	B41	B	9000	0.0093	302.683
Strelka	ILA	B41	B	10000	0.0093	302.683
Strelka	ILA	A11	A	1000	0	79.6533
Strelka	ILA	A11	A	2000	0	79.6533
Strelka	ILA	A11	A	3000	0	63.7227
Strelka	ILA	A11	A	4000	0	63.7227
Strelka	ILA	A11	A	5000	0	63.7227
Strelka	ILA	A11	A	6000	0	63.7227
Strelka	ILA	A11	A	7000	0	63.7227
Strelka	ILA	A11	A	8000	0	63.7227
Strelka	ILA	A11	A	9000	0	63.7227
Strelka	ILA	A11	A	10000	0	63.7227
Strelka	ILA	A12	A	1000	0	143.376
Strelka	ILA	A12	A	2000	0	302.683
Strelka	ILA	A12	A	3000	0	270.821
Strelka	ILA	A12	A	4000	0	270.821
Strelka	ILA	A12	A	5000	0	270.821
Strelka	ILA	A12	A	6000	0	270.821
Strelka	ILA	A12	A	7000	0	270.821
Strelka	ILA	A12	A	8000	0	270.821
Strelka	ILA	A12	A	9000	0	270.821
Strelka	ILA	A12	A	10000	0	270.821
Strelka	ILA	B11	B	1000	0.0056	127.445
Strelka	ILA	B11	B	2000	0.0056	159.307
Strelka	ILA	B11	B	3000	0.0056	159.307
Strelka	ILA	B11	B	4000	0.0056	159.307
Strelka	ILA	B11	B	5000	0.0056	159.307
Strelka	ILA	B11	B	6000	0.0056	159.307
Strelka	ILA	B11	B	7000	0.0056	159.307
Strelka	ILA	B11	B	8000	0.0056	159.307
Strelka	ILA	B11	B	9000	0.0056	159.307
Strelka	ILA	B11	B	10000	0.0056	159.307
Strelka	ILA	B12	B	1000	0.0037	191.168
Strelka	ILA	B12	B	2000	0.013	318.613
Strelka	ILA	B12	B	3000	0.0185	318.613
Strelka	ILA	B12	B	4000	0.0111	334.544
Strelka	ILA	B12	B	5000	0.0111	334.544
Strelka	ILA	B12	B	6000	0.0111	334.544
Strelka	ILA	B12	B	7000	0.0111	334.544
Strelka	ILA	B12	B	8000	0.0111	334.544
Strelka	ILA	B12	B	9000	0.0111	334.544
Strelka	ILA	B12	B	10000	0.0111	334.544
Strelka	ILA	C11	C	1000	0.287	143.376
Strelka	ILA	C11	C	2000	0.2926	207.099
Strelka	ILA	C11	C	3000	0.2926	238.96
Strelka	ILA	C11	C	4000	0.2926	238.96
Strelka	ILA	C11	C	5000	0.2926	238.96
Strelka	ILA	C11	C	6000	0.2926	238.96
Strelka	ILA	C11	C	7000	0.2926	238.96
Strelka	ILA	C11	C	8000	0.2926	238.96
Strelka	ILA	C11	C	9000	0.2926	238.96
Strelka	ILA	C11	C	10000	0.2926	238.96
Strelka	ILA	C12	C	1000	0.2741	223.029
Strelka	ILA	C12	C	2000	0.2889	254.891
Strelka	ILA	C12	C	3000	0.2926	302.683
Strelka	ILA	C12	C	4000	0.2944	350.475
Strelka	ILA	C12	C	5000	0.2944	350.475
Strelka	ILA	C12	C	6000	0.2944	350.475
Strelka	ILA	C12	C	7000	0.2944	350.475
Strelka	ILA	C12	C	8000	0.2944	350.475
Strelka	ILA	C12	C	9000	0.2944	350.475
Strelka	ILA	C12	C	10000	0.2944	350.475
Strelka	ILA	D11	D	1000	0.2667	95.584
Strelka	ILA	D11	D	2000	0.2889	127.445
Strelka	ILA	D11	D	3000	0.2963	95.584
Strelka	ILA	D11	D	4000	0.3037	127.445
Strelka	ILA	D11	D	5000	0.3056	191.168
Strelka	ILA	D11	D	6000	0.3056	175.237
Strelka	ILA	D11	D	7000	0.3074	191.168
Strelka	ILA	D11	D	8000	0.3074	254.891
Strelka	ILA	D11	D	9000	0.3111	270.821
Strelka	ILA	D11	D	10000	0.313	238.96
Strelka	ILA	D12	D	1000	0.2722	175.237
Strelka	ILA	D12	D	2000	0.2944	207.099
Strelka	ILA	D12	D	3000	0.2981	318.613
Strelka	ILA	D12	D	4000	0.3019	270.821
Strelka	ILA	D12	D	5000	0.3019	302.683
Strelka	ILA	D12	D	6000	0.3037	254.891
Strelka	ILA	D12	D	7000	0.3093	286.752
Strelka	ILA	D12	D	8000	0.3093	318.613
Strelka	ILA	D12	D	9000	0.3111	318.613
Strelka	ILA	D12	D	10000	0.3111	302.683
Strelka	ITA	A21	A	1000	0	212.573
Strelka	ITA	A21	A	2000	0	327.035
Strelka	ITA	A21	A	3000	0	376.09
Strelka	ITA	A21	A	4000	0	400.618
Strelka	ITA	A21	A	5000	0	425.146
Strelka	ITA	A21	A	6000	0	515.08
Strelka	ITA	A21	A	7000	0	498.729
Strelka	ITA	A21	A	8000	0	515.08
Strelka	ITA	A21	A	9000	0	547.784
Strelka	ITA	A21	A	10000	0	564.136
Strelka	ITA	A31	A	1000	0	269.804
Strelka	ITA	A31	A	2000	0	433.322
Strelka	ITA	A31	A	3000	0	449.673
Strelka	ITA	A31	A	4000	0	482.377
Strelka	ITA	A31	A	5000	0.0017	506.905
Strelka	ITA	A31	A	6000	0.0017	506.905
Strelka	ITA	A31	A	7000	0.0017	498.729
Strelka	ITA	A31	A	8000	0.0017	555.96
Strelka	ITA	A31	A	9000	0.0017	580.487
Strelka	ITA	A31	A	10000	0.0017	637.719
Strelka	ITA	A41	A	1000	0	310.683
Strelka	ITA	A41	A	2000	0.0017	441.497
Strelka	ITA	A41	A	3000	0.0017	531.432
Strelka	ITA	A41	A	4000	0.0017	547.784
Strelka	ITA	A41	A	5000	0.0017	555.96
Strelka	ITA	A41	A	6000	0.0017	580.487
Strelka	ITA	A41	A	7000	0.0017	588.663
Strelka	ITA	A41	A	8000	0.0017	629.543
Strelka	ITA	A41	A	9000	0	645.894
Strelka	ITA	A41	A	10000	0.0017	670.422
Strelka	ITA	B21	B	1000	0	179.869
Strelka	ITA	B21	B	2000	0	359.739
Strelka	ITA	B21	B	3000	0	400.618
Strelka	ITA	B21	B	4000	0	425.146
Strelka	ITA	B21	B	5000	0.0017	408.794
Strelka	ITA	B21	B	6000	0.0051	433.322
Strelka	ITA	B21	B	7000	0.0051	466.025
Strelka	ITA	B21	B	8000	0.0051	506.905
Strelka	ITA	B21	B	9000	0.0068	506.905
Strelka	ITA	B21	B	10000	0.0068	564.136
Strelka	ITA	B31	B	1000	0.0017	147.166
Strelka	ITA	B31	B	2000	0.0017	286.156
Strelka	ITA	B31	B	3000	0.0034	294.332
Strelka	ITA	B31	B	4000	0.0051	335.211
Strelka	ITA	B31	B	5000	0.0034	343.387
Strelka	ITA	B31	B	6000	0.0051	367.915
Strelka	ITA	B31	B	7000	0.0068	384.266
Strelka	ITA	B31	B	8000	0.0068	441.497
Strelka	ITA	B31	B	9000	0.0085	515.08
Strelka	ITA	B31	B	10000	0.0085	555.96
Strelka	ITA	B41	B	1000	0.0017	302.508
Strelka	ITA	B41	B	2000	0.0068	351.563
Strelka	ITA	B41	B	3000	0.0051	433.322
Strelka	ITA	B41	B	4000	0.0068	482.377
Strelka	ITA	B41	B	5000	0.0051	498.729
Strelka	ITA	B41	B	6000	0.0051	596.839
Strelka	ITA	B41	B	7000	0.0051	629.543
Strelka	ITA	B41	B	8000	0.0051	670.422
Strelka	ITA	B41	B	9000	0.0051	686.774
Strelka	ITA	B41	B	10000	0.0051	711.302
Strelka	ITA	A11	A	1000	0	155.342
Strelka	ITA	A11	A	2000	0	163.518
Strelka	ITA	A11	A	3000	0	171.693
Strelka	ITA	A11	A	4000	0	179.869
Strelka	ITA	A11	A	5000	0	269.804
Strelka	ITA	A11	A	6000	0	294.332
Strelka	ITA	A11	A	7000	0	310.683
Strelka	ITA	A11	A	8000	0	310.683
Strelka	ITA	A11	A	9000	0	294.332
Strelka	ITA	A11	A	10000	0	310.683
Strelka	ITA	A12	A	1000	0	155.342
Strelka	ITA	A12	A	2000	0	196.221
Strelka	ITA	A12	A	3000	0	245.276
Strelka	ITA	A12	A	4000	0	294.332
Strelka	ITA	A12	A	5000	0	327.035
Strelka	ITA	A12	A	6000	0	392.442
Strelka	ITA	A12	A	7000	0	408.794
Strelka	ITA	A12	A	8000	0	392.442
Strelka	ITA	A12	A	9000	0	335.211
Strelka	ITA	A12	A	10000	0	392.442
Strelka	ITA	B11	B	1000	0	188.045
Strelka	ITA	B11	B	2000	0.0017	220.749
Strelka	ITA	B11	B	3000	0.0017	220.749
Strelka	ITA	B11	B	4000	0.0017	269.804
Strelka	ITA	B11	B	5000	0.0017	286.156
Strelka	ITA	B11	B	6000	0.0017	310.683
Strelka	ITA	B11	B	7000	0.0017	367.915
Strelka	ITA	B12	B	1000	0	163.518
Strelka	ITA	B12	B	2000	0	220.749
Strelka	ITA	B12	B	3000	0.0017	302.508
Strelka	ITA	B12	B	4000	0.0017	367.915
Strelka	ITA	B12	B	5000	0.0017	384.266
Strelka	ITA	B12	B	6000	0.0034	408.794
Strelka	ITA	B12	B	7000	0.0034	466.025
Strelka	ITA	B12	B	8000	0.0034	457.849
Strelka	ITA	B12	B	9000	0.0034	466.025
Strelka	ITA	C11	C	1000	0.5347	106.286
Strelka	ITA	C11	C	2000	0.6667	179.869
Strelka	ITA	C11	C	3000	0.7394	204.397
Strelka	ITA	C11	C	4000	0.7648	294.332
Strelka	ITA	C11	C	5000	0.7631	294.332
Strelka	ITA	C11	C	6000	0.78	327.035
Strelka	ITA	C11	C	7000	0.7834	343.387
Strelka	ITA	C12	C	1000	0.5635	171.693
Strelka	ITA	C12	C	2000	0.7022	269.804
Strelka	ITA	C12	C	3000	0.7462	351.563
Strelka	ITA	C12	C	4000	0.7851	376.09
Strelka	ITA	C12	C	5000	0.8037	392.442
Strelka	ITA	C12	C	6000	0.824	457.849
Strelka	ITA	C12	C	7000	0.824	449.673
Strelka	ITA	C12	C	8000	0.824	531.432
Strelka	ITA	D11	D	1000	0.9154	335.211
Strelka	ITA	D11	D	2000	0.9442	416.97
Strelka	ITA	D11	D	3000	0.956	490.553
Strelka	ITA	D11	D	4000	0.9594	596.839
Strelka	ITA	D11	D	5000	0.9611	613.191
Strelka	ITA	D11	D	6000	0.9645	654.07
Strelka	ITA	D11	D	7000	0.9712	711.302
Strelka	ITA	D11	D	8000	0.9712	760.357
Strelka	ITA	D12	D	1000	0.9205	359.739
Strelka	ITA	D12	D	2000	0.9475	555.96
Strelka	ITA	D12	D	3000	0.9611	629.543
Strelka	ITA	D12	D	4000	0.9645	735.829
Strelka	ITA	D12	D	5000	0.9645	752.181
Strelka	ITA	D12	D	6000	0.9695	850.291
Strelka	ITA	D12	D	7000	0.9695	915.699
Strelka	ITA	D12	D	8000	0.9712	923.874
Strelka	ITA	D12	D	9000	0.9712	972.93
Strelka	ITA	D12	D	10000	0.9712	981.106
FreeBayes	ILH	A11	A	100	0	643.349
FreeBayes	ILH	A11	A	200	0	627.658
FreeBayes	ILH	A11	A	300	0	627.658
FreeBayes	ILH	A11	A	400	0	627.658
FreeBayes	ILH	A12	A	100	0	659.041
FreeBayes	ILH	A12	A	200	0	643.349
FreeBayes	ILH	A12	A	300	0	643.349
FreeBayes	ILH	A12	A	400	0	643.349
FreeBayes	ILH	A21	A	100	0	659.041
FreeBayes	ILH	A21	A	200	0	659.041
FreeBayes	ILH	A21	A	300	0	643.349
FreeBayes	ILH	A21	A	400	0	627.658
FreeBayes	ILH	A21	A	500	0	627.658
FreeBayes	ILH	A21	A	600	0	627.658
FreeBayes	ILH	A21	A	700	0	627.658
FreeBayes	ILH	A31	A	100	0	674.732
FreeBayes	ILH	A31	A	200	0	659.041
FreeBayes	ILH	A31	A	300	0	627.658
FreeBayes	ILH	A31	A	400	0	627.658
FreeBayes	ILH	A31	A	500	0	627.658
FreeBayes	ILH	A31	A	600	0	627.658
FreeBayes	ILH	A31	A	700	0	627.658
FreeBayes	ILH	A41	A	100	0	659.041
FreeBayes	ILH	A41	A	200	0	643.349
FreeBayes	ILH	A41	A	300	0	643.349
FreeBayes	ILH	A41	A	400	0	627.658
FreeBayes	ILH	A41	A	500	0	627.658
FreeBayes	ILH	A41	A	600	0	627.658
FreeBayes	ILH	A41	A	700	0	627.658
FreeBayes	ILH	A41	A	800	0	627.658
FreeBayes	ILH	B11	B	100	0	643.349
FreeBayes	ILH	B11	B	200	0	627.658
FreeBayes	ILH	B11	B	300	0	627.658
FreeBayes	ILH	B11	B	400	0	627.658
FreeBayes	ILH	B11	B	500	0	627.658
FreeBayes	ILH	B11	B	600	0	627.658
FreeBayes	ILH	B12	B	100	0	690.424
FreeBayes	ILH	B12	B	200	0	643.349
FreeBayes	ILH	B12	B	300	0	659.041
FreeBayes	ILH	B12	B	400	0	643.349
FreeBayes	ILH	B12	B	500	0	627.658
FreeBayes	ILH	B12	B	600	0	627.658
FreeBayes	ILH	B21	B	1000	0	627.658
FreeBayes	ILH	B21	B	100	0	659.041
FreeBayes	ILH	B21	B	200	0	643.349
FreeBayes	ILH	B21	B	300	0	643.349
FreeBayes	ILH	B21	B	400	0	627.658
FreeBayes	ILH	B21	B	500	0	627.658
FreeBayes	ILH	B21	B	600	0	627.658
FreeBayes	ILH	B21	B	700	0	627.658
FreeBayes	ILH	B21	B	800	0	627.658
FreeBayes	ILH	B21	B	900	0	627.658
FreeBayes	ILH	B31	B	1000	0	627.658
FreeBayes	ILH	B31	B	100	0	643.349
FreeBayes	ILH	B31	B	200	0	643.349
FreeBayes	ILH	B31	B	300	0	643.349
FreeBayes	ILH	B31	B	400	0	627.658
FreeBayes	ILH	B31	B	500	0	643.349
FreeBayes	ILH	B31	B	600	0	627.658
FreeBayes	ILH	B31	B	700	0	627.658
FreeBayes	ILH	B31	B	800	0	627.658
FreeBayes	ILH	B31	B	900	0	627.658
FreeBayes	ILH	B41	B	1000	0	659.041
FreeBayes	ILH	B41	B	100	0	674.732
FreeBayes	ILH	B41	B	200	0	643.349
FreeBayes	ILH	B41	B	300	0	674.732
FreeBayes	ILH	B41	B	400	0	659.041
FreeBayes	ILH	B41	B	500	0	659.041
FreeBayes	ILH	B41	B	600	0	643.349
FreeBayes	ILH	B41	B	700	0	659.041
FreeBayes	ILH	B41	B	800	0	659.041
FreeBayes	ILH	B41	B	900	0	659.041
FreeBayes	ILH	C11	C	1000	0	627.658
FreeBayes	ILH	C11	C	100	0	627.658
FreeBayes	ILH	C11	C	200	0	627.658
FreeBayes	ILH	C11	C	300	0	627.658
FreeBayes	ILH	C11	C	400	0	627.658
FreeBayes	ILH	C11	C	500	0	627.658
FreeBayes	ILH	C11	C	600	0	627.658
FreeBayes	ILH	C11	C	700	0	627.658
FreeBayes	ILH	C11	C	800	0	627.658
FreeBayes	ILH	C11	C	900	0	627.658
FreeBayes	ILH	C12	C	1000	0	627.658
FreeBayes	ILH	C12	C	100	0	627.658
FreeBayes	ILH	C12	C	200	0	643.349
FreeBayes	ILH	C12	C	300	0	643.349
FreeBayes	ILH	C12	C	400	0	627.658
FreeBayes	ILH	C12	C	500	0	627.658
FreeBayes	ILH	C12	C	600	0	627.658
FreeBayes	ILH	C12	C	700	0	627.658
FreeBayes	ILH	C12	C	800	0	643.349
FreeBayes	ILH	C12	C	900	0	643.349
FreeBayes	ILH	D11	D	1000	0	627.658
FreeBayes	ILH	D11	D	100	0.0058	643.349
FreeBayes	ILH	D11	D	200	0.0019	643.349
FreeBayes	ILH	D11	D	300	0	643.349
FreeBayes	ILH	D11	D	400	0	627.658
FreeBayes	ILH	D11	D	500	0	627.658
FreeBayes	ILH	D11	D	600	0	627.658
FreeBayes	ILH	D11	D	700	0.0019	627.658
FreeBayes	ILH	D11	D	800	0.0019	627.658
FreeBayes	ILH	D11	D	900	0	627.658
FreeBayes	ILH	D12	D	1000	0.0019	627.658
FreeBayes	ILH	D12	D	100	0.0019	721.806
FreeBayes	ILH	D12	D	200	0	643.349
FreeBayes	ILH	D12	D	300	0	627.658
FreeBayes	ILH	D12	D	400	0.0019	627.658
FreeBayes	ILH	D12	D	500	0.0019	627.658
FreeBayes	ILH	D12	D	600	0.0019	627.658
FreeBayes	ILH	D12	D	700	0.0019	627.658
FreeBayes	ILH	D12	D	800	0.0019	627.658
FreeBayes	ILH	D12	D	900	0.0019	627.658
FreeBayes	ILA	A11	A	10000	0	2118.78
FreeBayes	ILA	A11	A	1000	0	2198.43
FreeBayes	ILA	A11	A	2000	0	2166.57
FreeBayes	ILA	A11	A	3000	0.0019	2166.57
FreeBayes	ILA	A11	A	4000	0.0019	2278.09
FreeBayes	ILA	A11	A	5000	0.0019	2230.29
FreeBayes	ILA	A11	A	6000	0.0019	2246.22
FreeBayes	ILA	A11	A	7000	0.0019	2230.29
FreeBayes	ILA	A11	A	8000	0	2198.43
FreeBayes	ILA	A11	A	9000	0	2118.78
FreeBayes	ILA	A12	A	10000	0	1959.47
FreeBayes	ILA	A12	A	1000	0	1943.54
FreeBayes	ILA	A12	A	2000	0	1927.61
FreeBayes	ILA	A12	A	3000	0	1927.61
FreeBayes	ILA	A12	A	4000	0	2102.85
FreeBayes	ILA	A12	A	5000	0	2055.06
FreeBayes	ILA	A12	A	6000	0	2023.2
FreeBayes	ILA	A12	A	7000	0	2039.13
FreeBayes	ILA	A12	A	8000	0	2055.06
FreeBayes	ILA	A12	A	9000	0	2007.26
FreeBayes	ILA	A21	A	10000	0	2055.06
FreeBayes	ILA	A21	A	1000	0	2214.36
FreeBayes	ILA	A21	A	2000	0	2118.78
FreeBayes	ILA	A21	A	3000	0	2055.06
FreeBayes	ILA	A21	A	4000	0	2182.5
FreeBayes	ILA	A21	A	5000	0	2118.78
FreeBayes	ILA	A21	A	6000	0	2182.5
FreeBayes	ILA	A21	A	7000	0	2150.64
FreeBayes	ILA	A21	A	8000	0	2134.71
FreeBayes	ILA	A21	A	9000	0	2070.99
FreeBayes	ILA	A31	A	10000	0	2150.64
FreeBayes	ILA	A31	A	1000	0	2309.95
FreeBayes	ILA	A31	A	2000	0	2039.13
FreeBayes	ILA	A31	A	3000	0	2070.99
FreeBayes	ILA	A31	A	4000	0	2166.57
FreeBayes	ILA	A31	A	5000	0	2134.71
FreeBayes	ILA	A31	A	6000	0	2134.71
FreeBayes	ILA	A31	A	7000	0	2198.43
FreeBayes	ILA	A31	A	8000	0	2182.5
FreeBayes	ILA	A31	A	9000	0	2118.78
FreeBayes	ILA	A41	A	10000	0	2214.36
FreeBayes	ILA	A41	A	1000	0	2182.5
FreeBayes	ILA	A41	A	2000	0	2070.99
FreeBayes	ILA	A41	A	3000	0	2118.78
FreeBayes	ILA	A41	A	4000	0	2246.22
FreeBayes	ILA	A41	A	5000	0	2230.29
FreeBayes	ILA	A41	A	6000	0	2214.36
FreeBayes	ILA	A41	A	7000	0	2325.88
FreeBayes	ILA	A41	A	8000	0	2198.43
FreeBayes	ILA	A41	A	9000	0	2214.36
FreeBayes	ILA	B11	B	10000	0	2102.85
FreeBayes	ILA	B11	B	1000	0	2166.57
FreeBayes	ILA	B11	B	2000	0	2039.13
FreeBayes	ILA	B11	B	3000	0	2102.85
FreeBayes	ILA	B11	B	4000	0	2278.09
FreeBayes	ILA	B11	B	5000	0	2246.22
FreeBayes	ILA	B11	B	6000	0	2230.29
FreeBayes	ILA	B11	B	7000	0	2214.36
FreeBayes	ILA	B11	B	8000	0	2246.22
FreeBayes	ILA	B11	B	9000	0	2118.78
FreeBayes	ILA	B12	B	10000	0.0019	1991.33
FreeBayes	ILA	B12	B	1000	0	1959.47
FreeBayes	ILA	B12	B	2000	0	1927.61
FreeBayes	ILA	B12	B	3000	0	1975.4
FreeBayes	ILA	B12	B	4000	0	2134.71
FreeBayes	ILA	B12	B	5000	0	2070.99
FreeBayes	ILA	B12	B	6000	0	2039.13
FreeBayes	ILA	B12	B	7000	0	2039.13
FreeBayes	ILA	B12	B	8000	0.0019	2086.92
FreeBayes	ILA	B12	B	9000	0.0019	2023.2
FreeBayes	ILA	B21	B	10000	0	1959.47
FreeBayes	ILA	B21	B	1000	0.0019	1959.47
FreeBayes	ILA	B21	B	2000	0.0019	1927.61
FreeBayes	ILA	B21	B	3000	0	2007.26
FreeBayes	ILA	B21	B	4000	0	2039.13
FreeBayes	ILA	B21	B	5000	0	2023.2
FreeBayes	ILA	B21	B	6000	0	1991.33
FreeBayes	ILA	B21	B	7000	0	1991.33
FreeBayes	ILA	B21	B	8000	0	2055.06
FreeBayes	ILA	B21	B	9000	0	2007.26
FreeBayes	ILA	B31	B	10000	0	1975.4
FreeBayes	ILA	B31	B	1000	0	2007.26
FreeBayes	ILA	B31	B	2000	0	1975.4
FreeBayes	ILA	B31	B	3000	0	1959.47
FreeBayes	ILA	B31	B	4000	0	2086.92
FreeBayes	ILA	B31	B	5000	0	2007.26
FreeBayes	ILA	B31	B	6000	0	2039.13
FreeBayes	ILA	B31	B	7000	0.0019	2039.13
FreeBayes	ILA	B31	B	8000	0.0019	2055.06
FreeBayes	ILA	B31	B	9000	0.0019	2007.26
FreeBayes	ILA	B41	B	10000	0	1975.4
FreeBayes	ILA	B41	B	1000	0	1879.82
FreeBayes	ILA	B41	B	2000	0	1927.61
FreeBayes	ILA	B41	B	3000	0	1975.4
FreeBayes	ILA	B41	B	4000	0	2086.92
FreeBayes	ILA	B41	B	5000	0	2055.06
FreeBayes	ILA	B41	B	6000	0	2023.2
FreeBayes	ILA	B41	B	7000	0	2039.13
FreeBayes	ILA	B41	B	8000	0	2055.06
FreeBayes	ILA	B41	B	9000	0	2007.26
FreeBayes	ILA	C11	C	10000	0.0019	2007.26
FreeBayes	ILA	C11	C	1000	0.0037	2150.64
FreeBayes	ILA	C11	C	2000	0.0019	2039.13
FreeBayes	ILA	C11	C	3000	0.0019	2055.06
FreeBayes	ILA	C11	C	4000	0.0019	2150.64
FreeBayes	ILA	C11	C	5000	0.0019	2118.78
FreeBayes	ILA	C11	C	6000	0.0019	2118.78
FreeBayes	ILA	C11	C	7000	0.0019	2102.85
FreeBayes	ILA	C11	C	8000	0.0019	2086.92
FreeBayes	ILA	C11	C	9000	0.0019	2023.2
FreeBayes	ILA	C12	C	10000	0.0037	2007.26
FreeBayes	ILA	C12	C	1000	0	1975.4
FreeBayes	ILA	C12	C	2000	0	1943.54
FreeBayes	ILA	C12	C	3000	0	1927.61
FreeBayes	ILA	C12	C	4000	0	2055.06
FreeBayes	ILA	C12	C	5000	0	2055.06
FreeBayes	ILA	C12	C	6000	0	2039.13
FreeBayes	ILA	C12	C	7000	0	2086.92
FreeBayes	ILA	C12	C	8000	0.0037	2086.92
FreeBayes	ILA	C12	C	9000	0.0037	2055.06
FreeBayes	ILA	D11	D	10000	0.0019	2007.26
FreeBayes	ILA	D11	D	1000	0.0037	2118.78
FreeBayes	ILA	D11	D	2000	0.0056	2039.13
FreeBayes	ILA	D11	D	3000	0.0074	2070.99
FreeBayes	ILA	D11	D	4000	0.0074	2166.57
FreeBayes	ILA	D11	D	5000	0.0056	2134.71
FreeBayes	ILA	D11	D	6000	0.0056	2102.85
FreeBayes	ILA	D11	D	7000	0.0074	2102.85
FreeBayes	ILA	D11	D	8000	0.0056	2086.92
FreeBayes	ILA	D11	D	9000	0.0056	2023.2
FreeBayes	ILA	D12	D	10000	0.0056	2039.13
FreeBayes	ILA	D12	D	1000	0.0037	2007.26
FreeBayes	ILA	D12	D	2000	0.0056	1991.33
FreeBayes	ILA	D12	D	3000	0.0074	1991.33
FreeBayes	ILA	D12	D	4000	0.0056	2118.78
FreeBayes	ILA	D12	D	5000	0.0074	2134.71
FreeBayes	ILA	D12	D	6000	0.0074	2118.78
FreeBayes	ILA	D12	D	7000	0.0074	2118.78
FreeBayes	ILA	D12	D	8000	0.0056	2134.71
FreeBayes	ILA	D12	D	9000	0.0056	2086.92
FreeBayes	ITA	A11	A	10000	0	1463.48
FreeBayes	ITA	A11	A	1000	0	1586.12
FreeBayes	ITA	A11	A	2000	0	1528.89
FreeBayes	ITA	A11	A	3000	0	1512.54
FreeBayes	ITA	A11	A	4000	0	1520.71
FreeBayes	ITA	A11	A	5000	0	1496.19
FreeBayes	ITA	A11	A	6000	0	1471.66
FreeBayes	ITA	A11	A	7000	0	1463.48
FreeBayes	ITA	A11	A	8000	0	1447.13
FreeBayes	ITA	A11	A	9000	0	1455.31
FreeBayes	ITA	A12	A	10000	0	1520.71
FreeBayes	ITA	A12	A	1000	0	1602.47
FreeBayes	ITA	A12	A	2000	0	1561.59
FreeBayes	ITA	A12	A	3000	0	1537.07
FreeBayes	ITA	A12	A	4000	0	1520.71
FreeBayes	ITA	A12	A	5000	0	1528.89
FreeBayes	ITA	A12	A	6000	0	1520.71
FreeBayes	ITA	A12	A	7000	0	1504.36
FreeBayes	ITA	A12	A	8000	0	1504.36
FreeBayes	ITA	A12	A	9000	0	1504.36
FreeBayes	ITA	A21	A	10000	0	1553.42
FreeBayes	ITA	A21	A	1000	0	1602.47
FreeBayes	ITA	A21	A	2000	0	1512.54
FreeBayes	ITA	A21	A	3000	0	1520.71
FreeBayes	ITA	A21	A	4000	0	1520.71
FreeBayes	ITA	A21	A	5000	0	1528.89
FreeBayes	ITA	A21	A	6000	0	1520.71
FreeBayes	ITA	A21	A	7000	0	1545.24
FreeBayes	ITA	A21	A	8000	0	1528.89
FreeBayes	ITA	A21	A	9000	0	1537.07
FreeBayes	ITA	A31	A	10000	0	1602.47
FreeBayes	ITA	A31	A	1000	0	1602.47
FreeBayes	ITA	A31	A	2000	0	1586.12
FreeBayes	ITA	A31	A	3000	0	1553.42
FreeBayes	ITA	A31	A	4000	0	1569.77
FreeBayes	ITA	A31	A	5000	0	1528.89
FreeBayes	ITA	A31	A	6000	0	1577.94
FreeBayes	ITA	A31	A	7000	0	1594.3
FreeBayes	ITA	A31	A	8000	0	1586.12
FreeBayes	ITA	A31	A	9000	0	1577.94
FreeBayes	ITA	A41	A	10000	0	1528.89
FreeBayes	ITA	A41	A	1000	0	1602.47
FreeBayes	ITA	A41	A	2000	0	1512.54
FreeBayes	ITA	A41	A	3000	0	1512.54
FreeBayes	ITA	A41	A	4000	0	1504.36
FreeBayes	ITA	A41	A	5000	0	1537.07
FreeBayes	ITA	A41	A	6000	0	1528.89
FreeBayes	ITA	A41	A	7000	0	1520.71
FreeBayes	ITA	A41	A	8000	0	1512.54
FreeBayes	ITA	A41	A	9000	0	1520.71
FreeBayes	ITA	B11	B	1000	0	1577.94
FreeBayes	ITA	B11	B	2000	0	1504.36
FreeBayes	ITA	B11	B	3000	0	1479.83
FreeBayes	ITA	B11	B	4000	0	1438.95
FreeBayes	ITA	B11	B	5000	0	1438.95
FreeBayes	ITA	B11	B	6000	0	1414.43
FreeBayes	ITA	B11	B	7000	0	1438.95
FreeBayes	ITA	B11	B	8000	0	1422.6
FreeBayes	ITA	B12	B	1000	0	1594.3
FreeBayes	ITA	B12	B	2000	0	1479.83
FreeBayes	ITA	B12	B	3000	0	1463.48
FreeBayes	ITA	B12	B	4000	0	1430.78
FreeBayes	ITA	B12	B	5000	0	1463.48
FreeBayes	ITA	B12	B	6000	0	1455.31
FreeBayes	ITA	B12	B	7000	0	1438.95
FreeBayes	ITA	B12	B	8000	0	1422.6
FreeBayes	ITA	B12	B	9000	0	1438.95
FreeBayes	ITA	B21	B	10000	0	1561.59
FreeBayes	ITA	B21	B	1000	0	1627
FreeBayes	ITA	B21	B	2000	0	1577.94
FreeBayes	ITA	B21	B	3000	0	1569.77
FreeBayes	ITA	B21	B	4000	0	1528.89
FreeBayes	ITA	B21	B	5000	0	1528.89
FreeBayes	ITA	B21	B	6000	0	1528.89
FreeBayes	ITA	B21	B	7000	0	1537.07
FreeBayes	ITA	B21	B	8000	0	1545.24
FreeBayes	ITA	B21	B	9000	0	1545.24
FreeBayes	ITA	B31	B	10000	0	1528.89
FreeBayes	ITA	B31	B	1000	0	1602.47
FreeBayes	ITA	B31	B	2000	0	1537.07
FreeBayes	ITA	B31	B	3000	0	1512.54
FreeBayes	ITA	B31	B	4000	0	1488.01
FreeBayes	ITA	B31	B	5000	0	1488.01
FreeBayes	ITA	B31	B	6000	0	1545.24
FreeBayes	ITA	B31	B	7000	0	1545.24
FreeBayes	ITA	B31	B	8000	0	1512.54
FreeBayes	ITA	B31	B	9000	0	1537.07
FreeBayes	ITA	B41	B	10000	0	1537.07
FreeBayes	ITA	B41	B	1000	0	1635.18
FreeBayes	ITA	B41	B	2000	0	1553.42
FreeBayes	ITA	B41	B	3000	0	1569.77
FreeBayes	ITA	B41	B	4000	0	1520.71
FreeBayes	ITA	B41	B	5000	0	1537.07
FreeBayes	ITA	B41	B	6000	0	1520.71
FreeBayes	ITA	B41	B	7000	0	1528.89
FreeBayes	ITA	B41	B	8000	0	1520.71
FreeBayes	ITA	B41	B	9000	0	1537.07
FreeBayes	ITA	C11	C	1000	0	1602.47
FreeBayes	ITA	C11	C	2000	0	1488.01
FreeBayes	ITA	C11	C	3000	0	1496.19
FreeBayes	ITA	C11	C	4000	0	1471.66
FreeBayes	ITA	C11	C	5000	0	1488.01
FreeBayes	ITA	C11	C	6000	0	1471.66
FreeBayes	ITA	C11	C	7000	0	1479.83
FreeBayes	ITA	C11	C	8000	0	1479.83
FreeBayes	ITA	C12	C	1000	0	1561.59
FreeBayes	ITA	C12	C	2000	0	1471.66
FreeBayes	ITA	C12	C	3000	0	1479.83
FreeBayes	ITA	C12	C	4000	0.0017	1430.78
FreeBayes	ITA	C12	C	5000	0.0017	1447.13
FreeBayes	ITA	C12	C	6000	0.0017	1447.13
FreeBayes	ITA	C12	C	7000	0.0017	1414.43
FreeBayes	ITA	C12	C	8000	0.0017	1422.6
FreeBayes	ITA	C12	C	9000	0.0017	1430.78
FreeBayes	ITA	D11	D	1000	0.0068	1577.94
FreeBayes	ITA	D11	D	2000	0.0034	1528.89
FreeBayes	ITA	D11	D	3000	0.0051	1504.36
FreeBayes	ITA	D11	D	4000	0.0051	1463.48
FreeBayes	ITA	D11	D	5000	0.0051	1488.01
FreeBayes	ITA	D11	D	6000	0.0051	1496.19
FreeBayes	ITA	D11	D	7000	0.0068	1488.01
FreeBayes	ITA	D11	D	8000	0.0068	1496.19
FreeBayes	ITA	D11	D	9000	0.0051	1496.19
FreeBayes	ITA	D12	D	10000	0.0068	1512.54
FreeBayes	ITA	D12	D	1000	0.0051	1594.3
FreeBayes	ITA	D12	D	2000	0.0051	1569.77
FreeBayes	ITA	D12	D	3000	0.0068	1553.42
FreeBayes	ITA	D12	D	4000	0.0068	1496.19
FreeBayes	ITA	D12	D	5000	0.0068	1520.71
FreeBayes	ITA	D12	D	6000	0.0068	1504.36
FreeBayes	ITA	D12	D	7000	0.0068	1496.19
FreeBayes	ITA	D12	D	8000	0.0068	1488.01
FreeBayes	ITA	D12	D	9000	0.0068	1504.36
Virmid	ILH	A11	A	100	0	203.989
Virmid	ILH	A11	A	200	0	1161.17
Virmid	ILH	A11	A	300	0	1788.82
Virmid	ILH	A11	A	400	0	1192.55
Virmid	ILH	A12	A	100	0	156.914
Virmid	ILH	A12	A	200	0	1098.4
Virmid	ILH	A12	A	300	0	1694.68
Virmid	ILH	A12	A	400	0	2134.04
Virmid	ILH	A21	A	100	0	188.297
Virmid	ILH	A21	A	200	0	1208.24
Virmid	ILH	A21	A	300	0	219.68
Virmid	ILH	A21	A	400	0	706.115
Virmid	ILH	A21	A	500	0	721.806
Virmid	ILH	A21	A	600	0	721.806
Virmid	ILH	A21	A	700	0	1255.32
Virmid	ILH	A31	A	100	0	219.68
Virmid	ILH	A31	A	200	0	125.532
Virmid	ILH	A31	A	300	0	125.532
Virmid	ILH	A31	A	400	0	1835.9
Virmid	ILH	A31	A	500	0	423.669
Virmid	ILH	A31	A	600	0	2698.93
Virmid	ILH	A31	A	700	0	721.806
Virmid	ILH	A41	A	100	0	78.4572
Virmid	ILH	A41	A	200	0	925.795
Virmid	ILH	A41	A	300	0	1600.53
Virmid	ILH	A41	A	400	0	2134.04
Virmid	ILH	A41	A	500	0	2243.88
Virmid	ILH	A41	A	600	0	2447.87
Virmid	ILH	A41	A	700	0	972.869
Virmid	ILH	A41	A	800	0	1161.17
Virmid	ILH	B11	B	100	0	125.532
Virmid	ILH	B11	B	200	0	1035.64
Virmid	ILH	B11	B	300	0	141.223
Virmid	ILH	B11	B	400	0	2259.57
Virmid	ILH	B11	B	500	0	2573.4
Virmid	ILH	B11	B	600	0	2557.71
Virmid	ILH	B12	B	100	0.0097	517.818
Virmid	ILH	B12	B	200	0	910.104
Virmid	ILH	B12	B	300	0	1678.98
Virmid	ILH	B12	B	400	0	596.275
Virmid	ILH	B12	B	500	0	282.446
Virmid	ILH	B12	B	600	0	345.212
Virmid	ILH	B21	B	1000	0	3546.27
Virmid	ILH	B21	B	100	0	62.7658
Virmid	ILH	B21	B	200	0	784.572
Virmid	ILH	B21	B	300	0	141.223
Virmid	ILH	B21	B	400	0	235.372
Virmid	ILH	B21	B	500	0	2024.2
Virmid	ILH	B21	B	600	0	2306.64
Virmid	ILH	B21	B	700	0	2338.03
Virmid	ILH	B21	B	800	0	2824.46
Virmid	ILH	B21	B	900	0	3122.6
Virmid	ILH	B31	B	1000	0	1616.22
Virmid	ILH	B31	B	100	0	78.4572
Virmid	ILH	B31	B	200	0	721.806
Virmid	ILH	B31	B	300	0	1239.62
Virmid	ILH	B31	B	400	0	1584.84
Virmid	ILH	B31	B	500	0	972.869
Virmid	ILH	B31	B	600	0	2338.03
Virmid	ILH	B31	B	700	0	2322.33
Virmid	ILH	B31	B	800	0	1271.01
Virmid	ILH	B31	B	900	0	1380.85
Virmid	ILH	B41	B	1000	0	2118.34
Virmid	ILH	B41	B	100	0	31.3829
Virmid	ILH	B41	B	200	0	109.84
Virmid	ILH	B41	B	300	0	345.212
Virmid	ILH	B41	B	400	0	533.509
Virmid	ILH	B41	B	500	0	784.572
Virmid	ILH	B41	B	600	0	925.795
Virmid	ILH	B41	B	700	0	1255.32
Virmid	ILH	B41	B	800	0	1506.38
Virmid	ILH	B41	B	900	0	1757.44
Virmid	ILH	C11	C	1000	0.0253	10654.5
Virmid	ILH	C11	C	100	0.037	1820.21
Virmid	ILH	C11	C	200	0.1696	3797.33
Virmid	ILH	C11	C	300	0.1306	4880.04
Virmid	ILH	C11	C	400	0.0975	6213.81
Virmid	ILH	C11	C	500	0.0702	7939.87
Virmid	ILH	C11	C	600	0.0604	8944.12
Virmid	ILH	C11	C	700	0.0546	10136.7
Virmid	ILH	C11	C	800	0.0273	9242.26
Virmid	ILH	C11	C	900	0.0253	10309.3
Virmid	ILH	C12	C	1000	0.0448	13196.5
Virmid	ILH	C12	C	100	0.0487	1961.43
Virmid	ILH	C12	C	200	0.0292	3467.81
Virmid	ILH	C12	C	300	0.1228	4895.73
Virmid	ILH	C12	C	400	0.1072	6213.81
Virmid	ILH	C12	C	500	0.0819	7500.51
Virmid	ILH	C12	C	600	0.078	8112.48
Virmid	ILH	C12	C	700	0.0682	9226.57
Virmid	ILH	C12	C	800	0.0507	11313.5
Virmid	ILH	C12	C	900	0.0429	12349.2
Virmid	ILH	D11	D	1000	0.5068	5821.53
Virmid	ILH	D11	D	100	0.5205	1286.7
Virmid	ILH	D11	D	200	0.4386	1945.74
Virmid	ILH	D11	D	300	0.4639	2181.11
Virmid	ILH	D11	D	400	0.9201	5680.3
Virmid	ILH	D11	D	500	0.9493	6464.87
Virmid	ILH	D11	D	600	0.9513	6653.17
Virmid	ILH	D11	D	700	0.961	7657.42
Virmid	ILH	D11	D	800	0.963	7688.81
Virmid	ILH	D11	D	900	0.4639	5052.64
Virmid	ILH	D12	D	1000	0.922	6574.71
Virmid	ILH	D12	D	100	0.3762	847.338
Virmid	ILH	D12	D	200	0.8343	3452.12
Virmid	ILH	D12	D	300	0.885	4911.42
Virmid	ILH	D12	D	400	0.9006	6025.51
Virmid	ILH	D12	D	500	0.9415	6653.17
Virmid	ILH	D12	D	600	0.9415	6041.21
Virmid	ILH	D12	D	700	0.8168	5507.7
Virmid	ILH	D12	D	800	0.9591	6982.69
Virmid	ILH	D12	D	900	0.961	7139.61
Virmid	ILA	A11	A	10000	0	0
Virmid	ILA	A11	A	1000	0	63.7227
Virmid	ILA	A11	A	2000	0	15.9307
Virmid	ILA	A11	A	3000	0	15.9307
Virmid	ILA	A11	A	4000	0	47.792
Virmid	ILA	A11	A	5000	0	47.792
Virmid	ILA	A11	A	6000	0	15.9307
Virmid	ILA	A11	A	7000	0	0
Virmid	ILA	A11	A	8000	0	0
Virmid	ILA	A11	A	9000	0	0
Virmid	ILA	A12	A	10000	0	286.752
Virmid	ILA	A12	A	1000	0	15.9307
Virmid	ILA	A12	A	2000	0	15.9307
Virmid	ILA	A12	A	3000	0	79.6533
Virmid	ILA	A12	A	4000	0	111.515
Virmid	ILA	A12	A	5000	0	159.307
Virmid	ILA	A12	A	6000	0	207.099
Virmid	ILA	A12	A	7000	0	223.029
Virmid	ILA	A12	A	8000	0	238.96
Virmid	ILA	A12	A	9000	0	254.891
Virmid	ILA	A21	A	10000	0	31.8613
Virmid	ILA	A21	A	1000	0	15.9307
Virmid	ILA	A21	A	2000	0	31.8613
Virmid	ILA	A21	A	3000	0.0019	15.9307
Virmid	ILA	A21	A	4000	0	31.8613
Virmid	ILA	A21	A	5000	0	47.792
Virmid	ILA	A21	A	6000	0	47.792
Virmid	ILA	A21	A	7000	0	31.8613
Virmid	ILA	A21	A	8000	0	47.792
Virmid	ILA	A21	A	9000	0	31.8613
Virmid	ILA	A31	A	10000	0	0
Virmid	ILA	A31	A	1000	0	63.7227
Virmid	ILA	A31	A	2000	0	15.9307
Virmid	ILA	A31	A	3000	0	31.8613
Virmid	ILA	A31	A	4000	0	0
Virmid	ILA	A31	A	5000	0	15.9307
Virmid	ILA	A31	A	6000	0	0
Virmid	ILA	A31	A	7000	0	0
Virmid	ILA	A31	A	8000	0	0
Virmid	ILA	A31	A	9000	0	0
Virmid	ILA	A41	A	10000	0	15.9307
Virmid	ILA	A41	A	1000	0	47.792
Virmid	ILA	A41	A	2000	0	63.7227
Virmid	ILA	A41	A	3000	0	47.792
Virmid	ILA	A41	A	4000	0	15.9307
Virmid	ILA	A41	A	5000	0	0
Virmid	ILA	A41	A	6000	0	15.9307
Virmid	ILA	A41	A	7000	0	0
Virmid	ILA	A41	A	8000	0	0
Virmid	ILA	A41	A	9000	0	0
Virmid	ILA	B11	B	10000	0	47.792
Virmid	ILA	B11	B	1000	0.0019	79.6533
Virmid	ILA	B11	B	2000	0	47.792
Virmid	ILA	B11	B	3000	0	31.8613
Virmid	ILA	B11	B	4000	0	31.8613
Virmid	ILA	B11	B	5000	0	31.8613
Virmid	ILA	B11	B	6000	0	31.8613
Virmid	ILA	B11	B	7000	0	47.792
Virmid	ILA	B11	B	8000	0	47.792
Virmid	ILA	B11	B	9000	0	31.8613
Virmid	ILA	B12	B	10000	0	207.099
Virmid	ILA	B12	B	1000	0	15.9307
Virmid	ILA	B12	B	2000	0	47.792
Virmid	ILA	B12	B	3000	0	47.792
Virmid	ILA	B12	B	4000	0	95.584
Virmid	ILA	B12	B	5000	0	95.584
Virmid	ILA	B12	B	6000	0	143.376
Virmid	ILA	B12	B	7000	0	175.237
Virmid	ILA	B12	B	8000	0	207.099
Virmid	ILA	B12	B	9000	0	238.96
Virmid	ILA	B21	B	10000	0.0019	159.307
Virmid	ILA	B21	B	1000	0.0019	47.792
Virmid	ILA	B21	B	2000	0.0019	31.8613
Virmid	ILA	B21	B	3000	0.0037	31.8613
Virmid	ILA	B21	B	4000	0.0019	47.792
Virmid	ILA	B21	B	5000	0.0019	79.6533
Virmid	ILA	B21	B	6000	0.0019	63.7227
Virmid	ILA	B21	B	7000	0.0019	79.6533
Virmid	ILA	B21	B	8000	0.0019	95.584
Virmid	ILA	B21	B	9000	0.0019	127.445
Virmid	ILA	B31	B	10000	0	95.584
Virmid	ILA	B31	B	1000	0	47.792
Virmid	ILA	B31	B	2000	0	47.792
Virmid	ILA	B31	B	3000	0.0019	63.7227
Virmid	ILA	B31	B	4000	0	47.792
Virmid	ILA	B31	B	5000	0	31.8613
Virmid	ILA	B31	B	6000	0	47.792
Virmid	ILA	B31	B	7000	0	79.6533
Virmid	ILA	B31	B	8000	0	111.515
Virmid	ILA	B31	B	9000	0	127.445
Virmid	ILA	B41	B	10000	0	95.584
Virmid	ILA	B41	B	1000	0.0056	95.584
Virmid	ILA	B41	B	2000	0.0019	31.8613
Virmid	ILA	B41	B	3000	0	47.792
Virmid	ILA	B41	B	4000	0	47.792
Virmid	ILA	B41	B	5000	0	47.792
Virmid	ILA	B41	B	6000	0	63.7227
Virmid	ILA	B41	B	7000	0	63.7227
Virmid	ILA	B41	B	8000	0	79.6533
Virmid	ILA	B41	B	9000	0	95.584
Virmid	ILA	C11	C	10000	0.0019	15.9307
Virmid	ILA	C11	C	1000	0.1611	223.029
Virmid	ILA	C11	C	2000	0.1093	127.445
Virmid	ILA	C11	C	3000	0.1037	79.6533
Virmid	ILA	C11	C	4000	0.0556	47.792
Virmid	ILA	C11	C	5000	0.0759	79.6533
Virmid	ILA	C11	C	6000	0.013	47.792
Virmid	ILA	C11	C	7000	0.0093	47.792
Virmid	ILA	C11	C	8000	0.0093	63.7227
Virmid	ILA	C11	C	9000	0.0019	15.9307
Virmid	ILA	C12	C	10000	0.037	159.307
Virmid	ILA	C12	C	1000	0.1444	207.099
Virmid	ILA	C12	C	2000	0.1296	175.237
Virmid	ILA	C12	C	3000	0.1167	159.307
Virmid	ILA	C12	C	4000	0.1148	175.237
Virmid	ILA	C12	C	5000	0.1111	207.099
Virmid	ILA	C12	C	6000	0.0407	143.376
Virmid	ILA	C12	C	7000	0.0222	159.307
Virmid	ILA	C12	C	8000	0.0407	159.307
Virmid	ILA	C12	C	9000	0.0333	159.307
Virmid	ILA	D11	D	10000	0.7019	764.672
Virmid	ILA	D11	D	1000	0.6611	716.88
Virmid	ILA	D11	D	2000	0.6889	732.811
Virmid	ILA	D11	D	3000	0.6907	764.672
Virmid	ILA	D11	D	4000	0.7037	716.88
Virmid	ILA	D11	D	5000	0.7111	716.88
Virmid	ILA	D11	D	6000	0.6926	685.019
Virmid	ILA	D11	D	7000	0.7019	732.811
Virmid	ILA	D11	D	8000	0.6981	748.741
Virmid	ILA	D11	D	9000	0.7019	748.741
Virmid	ILA	D12	D	10000	0.6907	876.187
Virmid	ILA	D12	D	1000	0.6481	716.88
Virmid	ILA	D12	D	2000	0.6537	764.672
Virmid	ILA	D12	D	3000	0.6796	796.533
Virmid	ILA	D12	D	4000	0.6926	844.325
Virmid	ILA	D12	D	5000	0.6944	780.603
Virmid	ILA	D12	D	6000	0.6963	796.533
Virmid	ILA	D12	D	7000	0.6926	812.464
Virmid	ILA	D12	D	8000	0.6889	844.325
Virmid	ILA	D12	D	9000	0.6926	844.325
Virmid	ITA	A11	A	10000	0	40.8794
Virmid	ITA	A11	A	1000	0	0
Virmid	ITA	A11	A	2000	0	0
Virmid	ITA	A11	A	3000	0	0
Virmid	ITA	A11	A	4000	0	0
Virmid	ITA	A11	A	5000	0	0
Virmid	ITA	A11	A	6000	0	0
Virmid	ITA	A11	A	7000	0	8.17588
Virmid	ITA	A11	A	8000	0	0
Virmid	ITA	A11	A	9000	0	24.5276
Virmid	ITA	A12	A	10000	0	8.17588
Virmid	ITA	A12	A	1000	0	0
Virmid	ITA	A12	A	2000	0	0
Virmid	ITA	A12	A	3000	0	0
Virmid	ITA	A12	A	4000	0	0
Virmid	ITA	A12	A	5000	0	8.17588
Virmid	ITA	A12	A	6000	0	0
Virmid	ITA	A12	A	7000	0	0
Virmid	ITA	A12	A	8000	0	0
Virmid	ITA	A12	A	9000	0	0
Virmid	ITA	A21	A	10000	0	40.8794
Virmid	ITA	A21	A	1000	0	0
Virmid	ITA	A21	A	2000	0	0
Virmid	ITA	A21	A	3000	0	8.17588
Virmid	ITA	A21	A	4000	0	8.17588
Virmid	ITA	A21	A	5000	0	8.17588
Virmid	ITA	A21	A	6000	0	16.3518
Virmid	ITA	A21	A	7000	0	8.17588
Virmid	ITA	A21	A	8000	0	32.7035
Virmid	ITA	A21	A	9000	0	32.7035
Virmid	ITA	A31	A	10000	0	16.3518
Virmid	ITA	A31	A	1000	0	0
Virmid	ITA	A31	A	2000	0	0
Virmid	ITA	A31	A	3000	0	0
Virmid	ITA	A31	A	4000	0	0
Virmid	ITA	A31	A	5000	0	0
Virmid	ITA	A31	A	6000	0	0
Virmid	ITA	A31	A	7000	0	8.17588
Virmid	ITA	A31	A	8000	0	0
Virmid	ITA	A31	A	9000	0	8.17588
Virmid	ITA	A41	A	10000	0	8.17588
Virmid	ITA	A41	A	1000	0	0
Virmid	ITA	A41	A	2000	0	0
Virmid	ITA	A41	A	3000	0	0
Virmid	ITA	A41	A	4000	0	0
Virmid	ITA	A41	A	5000	0	0
Virmid	ITA	A41	A	6000	0	0
Virmid	ITA	A41	A	7000	0	8.17588
Virmid	ITA	A41	A	8000	0	8.17588
Virmid	ITA	A41	A	9000	0	8.17588
Virmid	ITA	B11	B	1000	0	8.17588
Virmid	ITA	B11	B	2000	0	0
Virmid	ITA	B11	B	3000	0	8.17588
Virmid	ITA	B11	B	4000	0	8.17588
Virmid	ITA	B11	B	5000	0	8.17588
Virmid	ITA	B11	B	6000	0	8.17588
Virmid	ITA	B11	B	7000	0	24.5276
Virmid	ITA	B11	B	8000	0	40.8794
Virmid	ITA	B12	B	1000	0	8.17588
Virmid	ITA	B12	B	2000	0	0
Virmid	ITA	B12	B	3000	0	8.17588
Virmid	ITA	B12	B	4000	0	16.3518
Virmid	ITA	B12	B	5000	0	40.8794
Virmid	ITA	B12	B	6000	0	32.7035
Virmid	ITA	B12	B	7000	0	32.7035
Virmid	ITA	B12	B	8000	0	49.0553
Virmid	ITA	B12	B	9000	0	49.0553
Virmid	ITA	B21	B	10000	0	32.7035
Virmid	ITA	B21	B	1000	0	8.17588
Virmid	ITA	B21	B	2000	0	0
Virmid	ITA	B21	B	3000	0	8.17588
Virmid	ITA	B21	B	4000	0	8.17588
Virmid	ITA	B21	B	5000	0	24.5276
Virmid	ITA	B21	B	6000	0	24.5276
Virmid	ITA	B21	B	7000	0	32.7035
Virmid	ITA	B21	B	8000	0	32.7035
Virmid	ITA	B21	B	9000	0	24.5276
Virmid	ITA	B31	B	10000	0	65.407
Virmid	ITA	B31	B	1000	0	8.17588
Virmid	ITA	B31	B	2000	0	8.17588
Virmid	ITA	B31	B	3000	0	16.3518
Virmid	ITA	B31	B	4000	0	16.3518
Virmid	ITA	B31	B	5000	0	16.3518
Virmid	ITA	B31	B	6000	0	40.8794
Virmid	ITA	B31	B	7000	0	32.7035
Virmid	ITA	B31	B	8000	0	57.2312
Virmid	ITA	B31	B	9000	0	65.407
Virmid	ITA	B41	B	10000	0	32.7035
Virmid	ITA	B41	B	1000	0	0
Virmid	ITA	B41	B	2000	0	0
Virmid	ITA	B41	B	3000	0	8.17588
Virmid	ITA	B41	B	4000	0	16.3518
Virmid	ITA	B41	B	5000	0	16.3518
Virmid	ITA	B41	B	6000	0	16.3518
Virmid	ITA	B41	B	7000	0	24.5276
Virmid	ITA	B41	B	8000	0	24.5276
Virmid	ITA	B41	B	9000	0	32.7035
Virmid	ITA	C11	C	1000	0.0525	0
Virmid	ITA	C11	C	2000	0	8.17588
Virmid	ITA	C11	C	3000	0	16.3518
Virmid	ITA	C11	C	4000	0.0118	24.5276
Virmid	ITA	C11	C	5000	0	24.5276
Virmid	ITA	C11	C	6000	0	32.7035
Virmid	ITA	C11	C	7000	0	32.7035
Virmid	ITA	C11	C	8000	0	40.8794
Virmid	ITA	C12	C	1000	0.0745	8.17588
Virmid	ITA	C12	C	2000	0.0051	8.17588
Virmid	ITA	C12	C	3000	0	16.3518
Virmid	ITA	C12	C	4000	0	16.3518
Virmid	ITA	C12	C	5000	0	16.3518
Virmid	ITA	C12	C	6000	0	24.5276
Virmid	ITA	C12	C	7000	0	40.8794
Virmid	ITA	C12	C	8000	0	57.2312
Virmid	ITA	C12	C	9000	0.0812	73.5829
Virmid	ITA	D11	D	1000	0.198	24.5276
Virmid	ITA	D11	D	2000	0.1946	32.7035
Virmid	ITA	D11	D	3000	0.0017	0
Virmid	ITA	D11	D	4000	0.0491	8.17588
Virmid	ITA	D11	D	5000	0	0
Virmid	ITA	D11	D	6000	0.0017	0
Virmid	ITA	D11	D	7000	0.1895	24.5276
Virmid	ITA	D11	D	8000	0.0795	16.3518
Virmid	ITA	D11	D	9000	0.0085	0
Virmid	ITA	D12	D	10000	0.2437	65.407
Virmid	ITA	D12	D	1000	0.2521	49.0553
Virmid	ITA	D12	D	2000	0.247	24.5276
Virmid	ITA	D12	D	3000	0.0034	0
Virmid	ITA	D12	D	4000	0.0051	0
Virmid	ITA	D12	D	5000	0.2504	32.7035
Virmid	ITA	D12	D	6000	0.2538	24.5276
Virmid	ITA	D12	D	7000	0.2504	40.8794
Virmid	ITA	D12	D	8000	0.2521	40.8794
Virmid	ITA	D12	D	9000	0.2437	49.0553
LoFreq	ILH	A11	A	100	0.0058	549.201
LoFreq	ILH	A11	A	200	0.0078	486.435
LoFreq	ILH	A11	A	300	0.0078	470.743
LoFreq	ILH	A11	A	400	0.0078	564.892
LoFreq	ILH	A12	A	100	0	251.063
LoFreq	ILH	A12	A	200	0.0019	156.914
LoFreq	ILH	A12	A	300	0.0019	62.7658
LoFreq	ILH	A12	A	400	0.0019	78.4572
LoFreq	ILH	A21	A	100	0.0136	470.743
LoFreq	ILH	A21	A	200	0.0117	564.892
LoFreq	ILH	A21	A	300	0.0136	407.978
LoFreq	ILH	A21	A	400	0.0117	345.212
LoFreq	ILH	A21	A	500	0.0156	423.669
LoFreq	ILH	A21	A	600	0.0214	439.36
LoFreq	ILH	A21	A	700	0.0234	470.743
LoFreq	ILH	A31	A	100	0.0136	502.126
LoFreq	ILH	A31	A	200	0.0136	407.978
LoFreq	ILH	A31	A	300	0.0214	439.36
LoFreq	ILH	A31	A	400	0.0175	423.669
LoFreq	ILH	A31	A	500	0.0195	439.36
LoFreq	ILH	A31	A	600	0.0214	517.818
LoFreq	ILH	A31	A	700	0.0195	517.818
LoFreq	ILH	A41	A	100	0.0136	674.732
LoFreq	ILH	A41	A	200	0.0195	533.509
LoFreq	ILH	A41	A	300	0.0195	439.36
LoFreq	ILH	A41	A	400	0.0195	298.137
LoFreq	ILH	A41	A	500	0.0175	298.137
LoFreq	ILH	A41	A	600	0.0234	360.903
LoFreq	ILH	A41	A	700	0.0234	235.372
LoFreq	ILH	A41	A	800	0.0156	266.755
LoFreq	ILH	B11	B	100	0.0253	266.755
LoFreq	ILH	B11	B	200	0.0429	172.606
LoFreq	ILH	B11	B	300	0.0682	172.606
LoFreq	ILH	B11	B	400	0.1033	188.297
LoFreq	ILH	B11	B	500	0.1345	203.989
LoFreq	ILH	B11	B	600	0.154	203.989
LoFreq	ILH	B12	B	100	0.0273	125.532
LoFreq	ILH	B12	B	200	0.0331	47.0743
LoFreq	ILH	B12	B	300	0.039	62.7658
LoFreq	ILH	B12	B	400	0.0507	15.6914
LoFreq	ILH	B12	B	500	0.0526	15.6914
LoFreq	ILH	B12	B	600	0.0546	47.0743
LoFreq	ILH	B21	B	1000	0.1248	31.3829
LoFreq	ILH	B21	B	100	0.0097	188.297
LoFreq	ILH	B21	B	200	0.0273	125.532
LoFreq	ILH	B21	B	300	0.0507	62.7658
LoFreq	ILH	B21	B	400	0.0604	47.0743
LoFreq	ILH	B21	B	500	0.0702	47.0743
LoFreq	ILH	B21	B	600	0.076	15.6914
LoFreq	ILH	B21	B	700	0.0819	31.3829
LoFreq	ILH	B21	B	800	0.0955	31.3829
LoFreq	ILH	B21	B	900	0.1092	47.0743
LoFreq	ILH	B31	B	1000	0.1891	251.063
LoFreq	ILH	B31	B	100	0.0448	423.669
LoFreq	ILH	B31	B	200	0.0702	313.829
LoFreq	ILH	B31	B	300	0.0819	219.68
LoFreq	ILH	B31	B	400	0.0975	219.68
LoFreq	ILH	B31	B	500	0.1014	251.063
LoFreq	ILH	B31	B	600	0.1131	156.914
LoFreq	ILH	B31	B	700	0.152	156.914
LoFreq	ILH	B31	B	800	0.1618	251.063
LoFreq	ILH	B31	B	900	0.1832	219.68
LoFreq	ILH	B41	B	1000	0.4737	1192.55
LoFreq	ILH	B41	B	100	0.0546	800.264
[truncated: 1,391 more rows]

## Sheet: fig.S2
Method	Platform	Samples	Type	Depth	Sensitivity	FPR
MuTect	ILH	A11	A	100	0	94.1487
MuTect	ILH	A11	A	200	0.0078	360.903
MuTect	ILH	A11	A	300	0.0039	753.189
MuTect	ILH	A12	A	100	0	235.372
MuTect	ILH	A12	A	200	0.0019	627.658
MuTect	ILH	A12	A	300	0.0097	863.029
MuTect	ILH	A21	A	100	0	141.223
MuTect	ILH	A21	A	200	0.0117	517.818
MuTect	ILH	A21	A	300	0.0136	486.435
MuTect	ILH	A21	A	400	0.0234	925.795
MuTect	ILH	A21	A	500	0.0507	1537.76
MuTect	ILH	A21	A	600	0.0799	2369.41
MuTect	ILH	A21	A	700	0.1189	3546.27
MuTect	ILH	A31	A	100	0.0078	141.223
MuTect	ILH	A31	A	200	0.0117	376.595
MuTect	ILH	A31	A	300	0.0156	690.424
MuTect	ILH	A31	A	400	0.0331	815.955
MuTect	ILH	A31	A	500	0.0526	1333.77
MuTect	ILH	A31	A	600	0.0702	2290.95
MuTect	ILH	A31	A	700	0.0955	2934.3
MuTect	ILH	A41	A	100	0.0019	78.4572
MuTect	ILH	A41	A	200	0.0117	360.903
MuTect	ILH	A41	A	300	0.0253	580.583
MuTect	ILH	A41	A	400	0.037	925.795
MuTect	ILH	A41	A	500	0.0468	1726.06
MuTect	ILH	A41	A	600	0.0702	2573.4
MuTect	ILH	A41	A	700	0.1053	3106.91
MuTect	ILH	A41	A	800	0.1365	4205.31
MuTect	ILH	B11	B	100	0.0175	0
MuTect	ILH	B11	B	200	0.0526	94.1487
MuTect	ILH	B11	B	300	0.1209	298.137
MuTect	ILH	B11	B	400	0.2066	455.052
MuTect	ILH	B11	B	500	0.3138	972.869
MuTect	ILH	B12	B	100	0.0253	31.3829
MuTect	ILH	B12	B	200	0.078	188.297
MuTect	ILH	B12	B	300	0.1579	407.978
MuTect	ILH	B12	B	400	0.2398	690.424
MuTect	ILH	B12	B	500	0.3509	1239.62
MuTect	ILH	B21	B	1000	0.6998	5413.55
MuTect	ILH	B21	B	100	0.0078	109.84
MuTect	ILH	B21	B	200	0.078	329.52
MuTect	ILH	B21	B	300	0.1423	486.435
MuTect	ILH	B21	B	400	0.2281	768.881
MuTect	ILH	B21	B	500	0.3333	1427.92
MuTect	ILH	B21	B	600	0.4327	2102.65
MuTect	ILH	B21	B	700	0.501	2887.23
MuTect	ILH	B21	B	800	0.5926	3844.4
MuTect	ILH	B21	B	900	0.6608	4895.73
MuTect	ILH	B31	B	1000	0.7895	7830.03
MuTect	ILH	B31	B	100	0.0175	62.7658
MuTect	ILH	B31	B	200	0.1092	439.36
MuTect	ILH	B31	B	300	0.1618	690.424
MuTect	ILH	B31	B	400	0.2651	878.721
MuTect	ILH	B31	B	500	0.3587	1506.38
MuTect	ILH	B31	B	600	0.4639	2322.33
MuTect	ILH	B31	B	700	0.5614	3467.81
MuTect	ILH	B31	B	800	0.6569	4707.43
MuTect	ILH	B31	B	900	0.7329	6229.5
MuTect	ILH	B41	B	1000	0.7973	10434.8
MuTect	ILH	B41	B	100	0.0253	172.606
MuTect	ILH	B41	B	1100	0.846	12004
MuTect	ILH	B41	B	1200	0.8752	13667.2
MuTect	ILH	B41	B	1300	0.9064	15785.6
MuTect	ILH	B41	B	1400	0.9103	17417.5
MuTect	ILH	B41	B	1500	0.9279	19661.4
MuTect	ILH	B41	B	1600	0.9298	22281.8
MuTect	ILH	B41	B	1700	0.9435	24761.1
MuTect	ILH	B41	B	1800	0.9415	27554.2
MuTect	ILH	B41	B	1900	0.9415	30064.8
MuTect	ILH	B41	B	200	0.0975	611.966
MuTect	ILH	B41	B	300	0.1676	1098.4
MuTect	ILH	B41	B	400	0.2378	1239.62
MuTect	ILH	B41	B	500	0.3567	1992.81
MuTect	ILH	B41	B	600	0.4971	3624.72
MuTect	ILH	B41	B	700	0.6179	5084.03
MuTect	ILH	B41	B	800	0.6862	7045.46
MuTect	ILH	B41	B	900	0.7368	8645.99
MuTect	ILH	C11	C	1000	0.961	21057.9
MuTect	ILH	C11	C	100	0.4698	502.126
MuTect	ILH	C11	C	1100	0.9669	24776.8
MuTect	ILH	C11	C	1200	0.963	29123.3
MuTect	ILH	C11	C	1300	0.9591	33940.6
MuTect	ILH	C11	C	1400	0.9513	39244.3
MuTect	ILH	C11	C	1500	0.9552	43904.7
MuTect	ILH	C11	C	200	0.8246	1114.09
MuTect	ILH	C11	C	300	0.9571	2118.34
MuTect	ILH	C11	C	400	0.9805	3091.21
MuTect	ILH	C11	C	500	0.9903	5162.48
MuTect	ILH	C11	C	600	0.9903	7924.18
MuTect	ILH	C11	C	700	0.9825	11078.2
MuTect	ILH	C11	C	800	0.9766	14781.3
MuTect	ILH	C11	C	900	0.9727	18139.3
MuTect	ILH	C12	C	1000	0.9688	23537.2
MuTect	ILH	C12	C	100	0.501	313.829
MuTect	ILH	C12	C	1100	0.963	27522.8
MuTect	ILH	C12	C	1200	0.9552	31241.7
MuTect	ILH	C12	C	1300	0.9552	36372.8
MuTect	ILH	C12	C	1400	0.9513	40389.8
MuTect	ILH	C12	C	1500	0.9415	45520.9
MuTect	ILH	C12	C	200	0.8519	1067.02
MuTect	ILH	C12	C	300	0.9513	1835.9
MuTect	ILH	C12	C	400	0.9786	2761.69
MuTect	ILH	C12	C	500	0.9883	5397.86
MuTect	ILH	C12	C	600	0.9883	8802.9
MuTect	ILH	C12	C	700	0.9922	12443.3
MuTect	ILH	C12	C	800	0.9766	15675.8
MuTect	ILH	C12	C	900	0.9766	19598.6
MuTect	ILH	D11	D	1000	0.9825	14451.8
MuTect	ILH	D11	D	100	0.9084	266.755
MuTect	ILH	D11	D	1100	0.9747	17009.5
MuTect	ILH	D11	D	1200	0.9669	19504.5
MuTect	ILH	D11	D	200	0.9942	800.264
MuTect	ILH	D11	D	300	0.9961	1239.62
MuTect	ILH	D11	D	400	0.9961	1804.52
MuTect	ILH	D11	D	500	0.9942	3279.51
MuTect	ILH	D11	D	600	0.9961	5021.26
MuTect	ILH	D11	D	700	0.9903	7343.6
MuTect	ILH	D11	D	800	0.9844	9383.48
MuTect	ILH	D11	D	900	0.9805	11752.9
MuTect	ILH	D12	D	1000	0.9708	16852.6
MuTect	ILH	D12	D	100	0.8967	266.755
MuTect	ILH	D12	D	1100	0.9747	19347.5
MuTect	ILH	D12	D	1200	0.9766	22172
MuTect	ILH	D12	D	200	0.9942	925.795
MuTect	ILH	D12	D	300	0.9981	1475
MuTect	ILH	D12	D	400	0.9961	2400.79
MuTect	ILH	D12	D	500	0.9922	3844.4
MuTect	ILH	D12	D	600	0.9883	5774.45
MuTect	ILH	D12	D	700	0.9883	8190.93
MuTect	ILH	D12	D	800	0.9883	11219.4
MuTect	ILH	D12	D	900	0.9747	13949.7
MuTect	ILA	A11	A	10000	0.5981	389202
MuTect	ILA	A11	A	1000	0.3111	59692.2
MuTect	ILA	A11	A	2000	0.55	153078
MuTect	ILA	A11	A	3000	0.6167	226853
MuTect	ILA	A11	A	4000	0.6352	280380
MuTect	ILA	A11	A	5000	0.6537	318104
MuTect	ILA	A11	A	6000	0.65	342876
MuTect	ILA	A11	A	7000	0.6352	361706
MuTect	ILA	A11	A	8000	0.637	375231
MuTect	ILA	A11	A	9000	0.6148	384136
MuTect	ILA	A12	A	10000	0.5259	374928
MuTect	ILA	A12	A	1000	0.3	65841.5
MuTect	ILA	A12	A	2000	0.4907	160948
MuTect	ILA	A12	A	3000	0.5463	234818
MuTect	ILA	A12	A	4000	0.5796	283024
MuTect	ILA	A12	A	5000	0.5796	318056
MuTect	ILA	A12	A	6000	0.5667	340980
MuTect	ILA	A12	A	7000	0.5556	355987
MuTect	ILA	A12	A	8000	0.5333	365689
MuTect	ILA	A12	A	9000	0.5296	371981
MuTect	ILA	A21	A	10000	0.5685	381125
MuTect	ILA	A21	A	1000	0.3093	58162.9
MuTect	ILA	A21	A	2000	0.5093	148107
MuTect	ILA	A21	A	3000	0.5907	220895
MuTect	ILA	A21	A	4000	0.5963	276222
MuTect	ILA	A21	A	5000	0.5815	312655
MuTect	ILA	A21	A	6000	0.5926	337571
MuTect	ILA	A21	A	7000	0.587	354330
MuTect	ILA	A21	A	8000	0.5833	366358
MuTect	ILA	A21	A	9000	0.5833	375104
MuTect	ILA	A31	A	10000	0.5519	384423
MuTect	ILA	A31	A	1000	0.3074	55152
MuTect	ILA	A31	A	2000	0.5241	145909
MuTect	ILA	A31	A	3000	0.5889	219222
MuTect	ILA	A31	A	4000	0.6278	275441
MuTect	ILA	A31	A	5000	0.6148	311301
MuTect	ILA	A31	A	6000	0.6185	336344
MuTect	ILA	A31	A	7000	0.6111	354983
MuTect	ILA	A31	A	8000	0.5944	368556
MuTect	ILA	A31	A	9000	0.5796	377796
MuTect	ILA	A41	A	10000	0.5963	385984
MuTect	ILA	A41	A	1000	0.3167	54307.7
MuTect	ILA	A41	A	2000	0.5	141910
MuTect	ILA	A41	A	3000	0.5833	216928
MuTect	ILA	A41	A	4000	0.6315	268957
MuTect	ILA	A41	A	5000	0.6296	307127
MuTect	ILA	A41	A	6000	0.6426	333317
MuTect	ILA	A41	A	7000	0.6222	352785
MuTect	ILA	A41	A	8000	0.6037	367887
MuTect	ILA	A41	A	9000	0.6019	379771
MuTect	ILA	B11	B	10000	0.6648	377971
MuTect	ILA	B11	B	1000	0.5833	52953.5
MuTect	ILA	B11	B	2000	0.713	137370
MuTect	ILA	B11	B	3000	0.7333	209664
MuTect	ILA	B11	B	4000	0.7407	261773
MuTect	ILA	B11	B	5000	0.7222	300500
MuTect	ILA	B11	B	6000	0.7037	328666
MuTect	ILA	B11	B	7000	0.7	347145
MuTect	ILA	B11	B	8000	0.6833	362216
MuTect	ILA	B11	B	9000	0.6648	370101
MuTect	ILA	B12	B	10000	0.6222	366708
MuTect	ILA	B12	B	1000	0.5444	60074.6
MuTect	ILA	B12	B	2000	0.687	147693
MuTect	ILA	B12	B	3000	0.6963	218441
MuTect	ILA	B12	B	4000	0.7037	267189
MuTect	ILA	B12	B	5000	0.687	302205
MuTect	ILA	B12	B	6000	0.6741	325894
MuTect	ILA	B12	B	7000	0.6574	341856
MuTect	ILA	B12	B	8000	0.6444	352514
MuTect	ILA	B12	B	9000	0.6352	361196
MuTect	ILA	B21	B	10000	0.5944	373638
MuTect	ILA	B21	B	1000	0.6	66239.7
MuTect	ILA	B21	B	2000	0.7056	162557
MuTect	ILA	B21	B	3000	0.7185	235646
MuTect	ILA	B21	B	4000	0.7204	285430
MuTect	ILA	B21	B	5000	0.7019	318566
MuTect	ILA	B21	B	6000	0.6852	339212
MuTect	ILA	B21	B	7000	0.65	352705
MuTect	ILA	B21	B	8000	0.6352	361435
MuTect	ILA	B21	B	9000	0.6056	369576
MuTect	ILA	B31	B	10000	0.613	370372
MuTect	ILA	B31	B	1000	0.6093	57079.6
MuTect	ILA	B31	B	2000	0.6889	145383
MuTect	ILA	B31	B	3000	0.7148	217262
MuTect	ILA	B31	B	4000	0.713	268448
MuTect	ILA	B31	B	5000	0.7019	304403
MuTect	ILA	B31	B	6000	0.7019	327821
MuTect	ILA	B31	B	7000	0.663	344166
MuTect	ILA	B31	B	8000	0.6407	356815
MuTect	ILA	B31	B	9000	0.6241	366405
MuTect	ILA	B41	B	10000	0.6444	374673
MuTect	ILA	B41	B	1000	0.5759	54355.4
MuTect	ILA	B41	B	2000	0.7093	142436
MuTect	ILA	B41	B	3000	0.7278	214538
MuTect	ILA	B41	B	4000	0.7241	266440
MuTect	ILA	B41	B	5000	0.7296	303304
MuTect	ILA	B41	B	6000	0.7148	329128
MuTect	ILA	B41	B	7000	0.6907	345887
MuTect	ILA	B41	B	8000	0.6796	360575
MuTect	ILA	B41	B	9000	0.6556	367919
MuTect	ILA	C11	C	10000	0.6667	383611
MuTect	ILA	C11	C	1000	0.85	58736.4
MuTect	ILA	C11	C	2000	0.8778	145081
MuTect	ILA	C11	C	3000	0.8537	219365
MuTect	ILA	C11	C	4000	0.8148	270375
MuTect	ILA	C11	C	5000	0.7963	307366
MuTect	ILA	C11	C	6000	0.7611	333811
MuTect	ILA	C11	C	7000	0.7296	351829
MuTect	ILA	C11	C	8000	0.7148	365673
MuTect	ILA	C11	C	9000	0.6833	375247
MuTect	ILA	C12	C	10000	0.6519	367680
MuTect	ILA	C12	C	1000	0.813	61763.2
MuTect	ILA	C12	C	2000	0.8315	152281
MuTect	ILA	C12	C	3000	0.8019	223045
MuTect	ILA	C12	C	4000	0.7722	273466
MuTect	ILA	C12	C	5000	0.7444	307749
MuTect	ILA	C12	C	6000	0.7296	331772
MuTect	ILA	C12	C	7000	0.7111	345871
MuTect	ILA	C12	C	8000	0.7111	356353
MuTect	ILA	C12	C	9000	0.6704	363379
MuTect	ILA	D11	D	10000	0.6611	384996
MuTect	ILA	D11	D	1000	0.8833	56968.1
MuTect	ILA	D11	D	2000	0.8741	147088
MuTect	ILA	D11	D	3000	0.8296	222998
MuTect	ILA	D11	D	4000	0.7926	275393
MuTect	ILA	D11	D	5000	0.7815	312687
MuTect	ILA	D11	D	6000	0.7574	339976
MuTect	ILA	D11	D	7000	0.7259	358281
MuTect	ILA	D11	D	8000	0.7056	368875
MuTect	ILA	D11	D	9000	0.6852	379007
MuTect	ILA	D12	D	10000	0.6185	373096
MuTect	ILA	D12	D	1000	0.8537	63404.1
MuTect	ILA	D12	D	2000	0.8574	154751
MuTect	ILA	D12	D	3000	0.837	228446
MuTect	ILA	D12	D	4000	0.7889	279663
MuTect	ILA	D12	D	5000	0.7537	314774
MuTect	ILA	D12	D	6000	0.7241	337364
MuTect	ILA	D12	D	7000	0.6963	352386
MuTect	ILA	D12	D	8000	0.6611	361961
MuTect	ILA	D12	D	9000	0.6426	367616
MuTect	ITA	A11	A	10000	0.269	8797.25
MuTect	ITA	A11	A	1000	0.0372	1594.3
MuTect	ITA	A11	A	2000	0.0643	2796.15
MuTect	ITA	A11	A	3000	0.1049	3793.61
MuTect	ITA	A11	A	4000	0.1337	4872.82
MuTect	ITA	A11	A	5000	0.1607	5927.51
MuTect	ITA	A11	A	6000	0.1912	6606.11
MuTect	ITA	A11	A	7000	0.2098	7243.83
MuTect	ITA	A11	A	8000	0.2335	7807.96
MuTect	ITA	A11	A	9000	0.2487	8224.93
MuTect	ITA	A12	A	10000	0.3384	8470.21
MuTect	ITA	A12	A	1000	0.0389	1708.76
MuTect	ITA	A12	A	11000	0.3486	8879.01
MuTect	ITA	A12	A	12000	0.3553	9336.85
MuTect	ITA	A12	A	2000	0.0846	2935.14
MuTect	ITA	A12	A	3000	0.1371	3957.13
MuTect	ITA	A12	A	4000	0.1726	4848.3
MuTect	ITA	A12	A	5000	0.2014	5723.12
MuTect	ITA	A12	A	6000	0.2318	6360.83
MuTect	ITA	A12	A	7000	0.2623	7023.08
MuTect	ITA	A12	A	8000	0.2893	7628.1
MuTect	ITA	A12	A	9000	0.3164	7996.01
MuTect	ITA	A21	A	10000	0.3333	9238.74
MuTect	ITA	A21	A	1000	0.0355	1725.11
MuTect	ITA	A21	A	11000	0.3587	9737.47
MuTect	ITA	A21	A	12000	0.3689	10334.3
MuTect	ITA	A21	A	2000	0.1032	3041.43
MuTect	ITA	A21	A	3000	0.1387	4161.52
MuTect	ITA	A21	A	4000	0.1878	5060.87
MuTect	ITA	A21	A	5000	0.2115	5960.22
MuTect	ITA	A21	A	6000	0.2555	6818.68
MuTect	ITA	A21	A	7000	0.2809	7366.47
MuTect	ITA	A21	A	8000	0.2961	7938.78
MuTect	ITA	A21	A	9000	0.3249	8527.44
MuTect	ITA	A31	A	10000	0.3875	9377.73
MuTect	ITA	A31	A	1000	0.0541	1488.01
MuTect	ITA	A31	A	2000	0.1049	2951.49
MuTect	ITA	A31	A	3000	0.1455	4243.28
MuTect	ITA	A31	A	4000	0.2014	5265.27
MuTect	ITA	A31	A	5000	0.2284	6189.14
MuTect	ITA	A31	A	6000	0.2623	6974.03
MuTect	ITA	A31	A	7000	0.2978	7628.1
MuTect	ITA	A31	A	8000	0.3418	8241.29
MuTect	ITA	A31	A	9000	0.3706	8887.18
MuTect	ITA	A41	A	10000	0.3638	8625.55
MuTect	ITA	A41	A	1000	0.0389	1716.93
MuTect	ITA	A41	A	11000	0.3739	9320.5
MuTect	ITA	A41	A	12000	0.3892	9851.93
MuTect	ITA	A41	A	2000	0.0863	2951.49
MuTect	ITA	A41	A	3000	0.1269	4153.35
MuTect	ITA	A41	A	4000	0.1591	5044.52
MuTect	ITA	A41	A	5000	0.2081	5984.74
MuTect	ITA	A41	A	6000	0.242	6540.7
MuTect	ITA	A41	A	7000	0.2792	7145.72
MuTect	ITA	A41	A	8000	0.313	7824.32
MuTect	ITA	A41	A	9000	0.3418	8257.64
MuTect	ITA	B11	B	1000	0.2098	1398.08
MuTect	ITA	B11	B	2000	0.3452	2681.69
MuTect	ITA	B11	B	3000	0.4332	3899.89
MuTect	ITA	B11	B	4000	0.4907	4840.12
MuTect	ITA	B11	B	5000	0.5431	6050.15
MuTect	ITA	B11	B	6000	0.6058	6810.51
MuTect	ITA	B11	B	7000	0.6277	7611.74
MuTect	ITA	B11	B	8000	0.6599	8257.64
MuTect	ITA	B12	B	1000	0.2166	1594.3
MuTect	ITA	B12	B	2000	0.3824	2992.37
MuTect	ITA	B12	B	3000	0.4822	4259.63
MuTect	ITA	B12	B	4000	0.5567	5248.91
MuTect	ITA	B12	B	5000	0.6142	6131.91
MuTect	ITA	B12	B	6000	0.6497	6998.55
MuTect	ITA	B12	B	7000	0.6768	7734.38
MuTect	ITA	B12	B	8000	0.7022	8380.28
MuTect	ITA	B12	B	9000	0.7293	9018
MuTect	ITA	B21	B	10000	0.7766	10514.2
MuTect	ITA	B21	B	1000	0.2369	1700.58
MuTect	ITA	B21	B	2000	0.3824	3082.31
MuTect	ITA	B21	B	3000	0.4873	4406.8
MuTect	ITA	B21	B	4000	0.5635	5477.84
MuTect	ITA	B21	B	5000	0.6294	6532.53
MuTect	ITA	B21	B	6000	0.6785	7464.58
MuTect	ITA	B21	B	7000	0.7073	8135
MuTect	ITA	B21	B	8000	0.7276	9148.81
MuTect	ITA	B21	B	9000	0.7563	9745.65
MuTect	ITA	B31	B	10000	0.7614	10056.3
MuTect	ITA	B31	B	1000	0.2234	1700.58
MuTect	ITA	B31	B	11000	0.775	10645
MuTect	ITA	B31	B	12000	0.7919	11331.8
MuTect	ITA	B31	B	2000	0.3587	3057.78
MuTect	ITA	B31	B	3000	0.4501	4464.03
MuTect	ITA	B31	B	4000	0.533	5682.24
MuTect	ITA	B31	B	5000	0.5939	6491.65
MuTect	ITA	B31	B	6000	0.6548	7317.41
MuTect	ITA	B31	B	7000	0.6751	8028.71
MuTect	ITA	B31	B	8000	0.7259	8707.31
MuTect	ITA	B31	B	9000	0.7327	9287.8
MuTect	ITA	B41	B	10000	0.7868	11536.2
MuTect	ITA	B41	B	1000	0.2064	1651.53
MuTect	ITA	B41	B	11000	0.8037	12190.2
MuTect	ITA	B41	B	2000	0.3807	3392.99
MuTect	ITA	B41	B	3000	0.5076	4840.12
MuTect	ITA	B41	B	4000	0.5702	5968.39
MuTect	ITA	B41	B	5000	0.6548	7096.66
MuTect	ITA	B41	B	6000	0.709	7971.48
MuTect	ITA	B41	B	7000	0.736	8968.94
MuTect	ITA	B41	B	8000	0.7631	9860.11
MuTect	ITA	B41	B	9000	0.7699	10702.2
MuTect	ITA	C11	C	1000	0.8139	2125.73
MuTect	ITA	C11	C	2000	0.912	4889.18
MuTect	ITA	C11	C	3000	0.9442	8004.19
MuTect	ITA	C11	C	4000	0.9509	10743.1
MuTect	ITA	C11	C	5000	0.9509	13760
MuTect	ITA	C11	C	6000	0.9475	16327.2
MuTect	ITA	C11	C	7000	0.9492	18583.8
MuTect	ITA	C11	C	8000	0.9492	20570.5
MuTect	ITA	C12	C	1000	0.8477	2338.3
MuTect	ITA	C12	C	2000	0.9306	5461.49
MuTect	ITA	C12	C	3000	0.9509	8437.51
MuTect	ITA	C12	C	4000	0.9526	11846.8
MuTect	ITA	C12	C	5000	0.9543	15076.3
MuTect	ITA	C12	C	6000	0.9509	18068.7
MuTect	ITA	C12	C	7000	0.9543	20758.6
MuTect	ITA	C12	C	8000	0.9543	23374.8
MuTect	ITA	C12	C	9000	0.9526	25557.8
MuTect	ITA	D11	D	1000	0.9577	1986.74
MuTect	ITA	D11	D	2000	0.9729	3809.96
MuTect	ITA	D11	D	3000	0.9712	5150.8
MuTect	ITA	D11	D	4000	0.9729	6671.52
MuTect	ITA	D11	D	5000	0.9712	7979.66
MuTect	ITA	D11	D	6000	0.9679	9165.16
MuTect	ITA	D11	D	7000	0.9679	10252.6
MuTect	ITA	D11	D	8000	0.9662	11012.9
MuTect	ITA	D11	D	9000	0.9645	11642.5
MuTect	ITA	D12	D	10000	0.9611	12893.4
MuTect	ITA	D12	D	1000	0.956	2321.95
MuTect	ITA	D12	D	2000	0.9645	3859.02
MuTect	ITA	D12	D	3000	0.9695	5518.72
MuTect	ITA	D12	D	4000	0.9763	6941.32
MuTect	ITA	D12	D	5000	0.9679	8208.58
MuTect	ITA	D12	D	6000	0.9695	9377.73
MuTect	ITA	D12	D	7000	0.9662	10252.6
MuTect	ITA	D12	D	8000	0.9611	11438.1
MuTect	ITA	D12	D	9000	0.9594	12116.7
VarScan2	ILH	A21	A	100	0.0799	14702.9
VarScan2	ILH	A21	A	200	0.1501	27334.5
VarScan2	ILH	A21	A	300	0.2086	39165.8
VarScan2	ILH	A21	A	400	0.2827	49992.9
VarScan2	ILH	A21	A	500	0.3489	60976.9
VarScan2	ILH	A21	A	600	0.4016	71019.5
VarScan2	ILH	A21	A	700	0.4444	78268.9
VarScan2	ILH	A31	A	100	0.0916	14263.5
VarScan2	ILH	A31	A	200	0.1813	26659.8
VarScan2	ILH	A31	A	300	0.2437	38522.5
VarScan2	ILH	A31	A	400	0.2865	48973
VarScan2	ILH	A31	A	500	0.3392	58748.8
VarScan2	ILH	A31	A	600	0.3957	67944
VarScan2	ILH	A31	A	700	0.4055	71254.8
VarScan2	ILH	A41	A	100	0.0916	13714.3
VarScan2	ILH	A41	A	200	0.1598	25169.1
VarScan2	ILH	A41	A	300	0.232	36043.2
VarScan2	ILH	A41	A	400	0.2807	46007.3
VarScan2	ILH	A41	A	500	0.3411	54920.1
VarScan2	ILH	A41	A	600	0.3743	63001.1
VarScan2	ILH	A41	A	700	0.4055	69324.8
VarScan2	ILH	A41	A	800	0.4211	74942.3
VarScan2	ILH	B21	B	100	0.1598	13981.1
VarScan2	ILH	B21	B	200	0.3587	25812.4
VarScan2	ILH	B21	B	300	0.4698	37408.4
VarScan2	ILH	B21	B	400	0.5439	48957.3
VarScan2	ILH	B21	B	500	0.6218	59988.4
VarScan2	ILH	B21	B	600	0.6667	70627.2
VarScan2	ILH	B21	B	700	0.7076	79084.9
VarScan2	ILH	B21	B	800	0.7329	83400
VarScan2	ILH	B21	B	900	0.77	89425.5
VarScan2	ILH	B21	B	1000	0.7856	90822.1
VarScan2	ILH	B31	B	100	0.2398	15581.6
VarScan2	ILH	B31	B	200	0.4405	29390.1
VarScan2	ILH	B31	B	300	0.5341	43386.8
VarScan2	ILH	B31	B	400	0.6199	55657.5
VarScan2	ILH	B31	B	500	0.6608	66845.5
VarScan2	ILH	B31	B	600	0.6998	77908
VarScan2	ILH	B31	B	700	0.729	86554
VarScan2	ILH	B31	B	800	0.7583	92893.3
VarScan2	ILH	B31	B	900	0.7895	98275.5
VarScan2	ILH	B31	B	1000	0.8168	102732
VarScan2	ILH	B41	B	100	0.193	15095.2
VarScan2	ILH	B41	B	200	0.3977	29217.5
VarScan2	ILH	B41	B	300	0.5185	42366.9
VarScan2	ILH	B41	B	400	0.6101	55736
VarScan2	ILH	B41	B	500	0.653	66265
VarScan2	ILH	B41	B	600	0.6979	77186.2
VarScan2	ILH	B41	B	700	0.7232	85487
VarScan2	ILH	B41	B	800	0.7719	91026.1
VarScan2	ILH	B41	B	900	0.8168	96800.5
VarScan2	ILH	B41	B	1000	0.8382	100959
VarScan2	ILH	A11	A	100	0.0682	14859.8
VarScan2	ILH	A11	A	200	0.1637	26816.7
VarScan2	ILH	A11	A	300	0.2456	39134.5
VarScan2	ILH	A11	A	400	0.3021	48643.5
VarScan2	ILH	A12	A	100	0.0643	15330.5
VarScan2	ILH	A12	A	200	0.1696	29170.4
VarScan2	ILH	A12	A	300	0.2417	41550.9
VarScan2	ILH	A12	A	400	0.3021	48784.7
VarScan2	ILH	B11	B	100	0.2027	10481.9
VarScan2	ILH	B11	B	200	0.3957	20398.9
VarScan2	ILH	B11	B	300	0.5263	29829.4
VarScan2	ILH	B11	B	400	0.5848	39683.7
VarScan2	ILH	B11	B	500	0.6433	48047.2
VarScan2	ILH	B11	B	600	0.6647	54496.4
VarScan2	ILH	B12	B	100	0.2164	12239.3
VarScan2	ILH	B12	B	200	0.384	22376
VarScan2	ILH	B12	B	300	0.5029	32716.7
VarScan2	ILH	B12	B	400	0.5984	43135.8
VarScan2	ILH	B12	B	500	0.6472	53806
VarScan2	ILH	B12	B	600	0.6725	60961.3
VarScan2	ILH	C11	C	100	0.7485	20697
VarScan2	ILH	C11	C	200	0.9376	39715
VarScan2	ILH	C11	C	300	0.9747	56850.1
VarScan2	ILH	C11	C	400	0.9903	72588.6
VarScan2	ILH	C11	C	500	0.9922	86930.6
VarScan2	ILH	C11	C	600	0.9981	99577.9
VarScan2	ILH	C11	C	700	0.9981	109275
VarScan2	ILH	C11	C	800	1	114846
VarScan2	ILH	C11	C	900	1	120432
VarScan2	ILH	C11	C	1000	1	124025
VarScan2	ILH	C12	C	100	0.7758	20289
VarScan2	ILH	C12	C	200	0.922	39809.2
VarScan2	ILH	C12	C	300	0.9688	57885.7
VarScan2	ILH	C12	C	400	0.9903	74032.2
VarScan2	ILH	C12	C	500	0.9961	90696.5
VarScan2	ILH	C12	C	600	0.9981	106106
VarScan2	ILH	C12	C	700	1	117811
VarScan2	ILH	C12	C	800	1	125265
VarScan2	ILH	C12	C	900	1	131604
VarScan2	ILH	C12	C	1000	1	135590
VarScan2	ILH	D11	D	100	0.9669	19159.3
VarScan2	ILH	D11	D	200	0.9942	35227.3
VarScan2	ILH	D11	D	300	0.9981	50181.2
VarScan2	ILH	D11	D	400	1	64946.9
VarScan2	ILH	D11	D	500	1	77751.1
VarScan2	ILH	D11	D	600	1	89864.9
VarScan2	ILH	D11	D	700	1	99829
VarScan2	ILH	D11	D	800	1	105195
VarScan2	ILH	D11	D	900	1	109997
VarScan2	ILH	D11	D	1000	1	113888
VarScan2	ILH	D12	D	100	0.9591	19441.7
VarScan2	ILH	D12	D	200	0.9961	36686.6
VarScan2	ILH	D12	D	300	0.9981	53146.9
VarScan2	ILH	D12	D	400	1	68038.1
VarScan2	ILH	D12	D	500	1	82741
VarScan2	ILH	D12	D	600	1	96078.7
VarScan2	ILH	D12	D	700	1	106388
VarScan2	ILH	D12	D	800	1	113214
VarScan2	ILH	D12	D	900	1	119161
VarScan2	ILH	D12	D	1000	1	124182
VarScan2	ILA	A21	A	1000	0.4519	310250
VarScan2	ILA	A21	A	2000	0.5519	385443
VarScan2	ILA	A21	A	3000	0.6352	416093
VarScan2	ILA	A21	A	4000	0.6704	432629
VarScan2	ILA	A21	A	5000	0.7074	441965
VarScan2	ILA	A21	A	6000	0.7167	451507
VarScan2	ILA	A21	A	7000	0.7426	458564
VarScan2	ILA	A21	A	8000	0.7519	464506
VarScan2	ILA	A21	A	9000	0.763	469429
VarScan2	ILA	A21	A	10000	0.7722	476343
VarScan2	ILA	A31	A	1000	0.4704	315953
VarScan2	ILA	A31	A	2000	0.5685	394889
VarScan2	ILA	A31	A	3000	0.6407	425699
VarScan2	ILA	A31	A	4000	0.6704	444816
VarScan2	ILA	A31	A	5000	0.7	452415
VarScan2	ILA	A31	A	6000	0.7333	461782
VarScan2	ILA	A31	A	7000	0.7426	468489
VarScan2	ILA	A31	A	8000	0.7556	474495
VarScan2	ILA	A31	A	9000	0.7815	479577
VarScan2	ILA	A31	A	10000	0.7778	485646
VarScan2	ILA	A41	A	1000	0.4574	312257
VarScan2	ILA	A41	A	2000	0.5815	394141
VarScan2	ILA	A41	A	3000	0.6574	424457
VarScan2	ILA	A41	A	4000	0.6704	441280
VarScan2	ILA	A41	A	5000	0.7093	448289
VarScan2	ILA	A41	A	6000	0.7204	458118
VarScan2	ILA	A41	A	7000	0.7444	465972
VarScan2	ILA	A41	A	8000	0.7519	470942
VarScan2	ILA	A41	A	9000	0.7778	476566
VarScan2	ILA	A41	A	10000	0.7796	483225
VarScan2	ILA	B21	B	1000	0.6741	315937
VarScan2	ILA	B21	B	2000	0.7667	383419
VarScan2	ILA	B21	B	3000	0.8259	409370
VarScan2	ILA	B21	B	4000	0.8352	421541
VarScan2	ILA	B21	B	5000	0.8444	429937
VarScan2	ILA	B21	B	6000	0.8444	438444
VarScan2	ILA	B21	B	7000	0.8519	445597
VarScan2	ILA	B21	B	8000	0.8648	450089
VarScan2	ILA	B21	B	9000	0.8741	455235
VarScan2	ILA	B21	B	10000	0.8741	461432
VarScan2	ILA	B31	B	1000	0.663	300851
VarScan2	ILA	B31	B	2000	0.7556	370452
VarScan2	ILA	B31	B	3000	0.8074	395383
VarScan2	ILA	B31	B	4000	0.8185	411027
VarScan2	ILA	B31	B	5000	0.8278	417702
VarScan2	ILA	B31	B	6000	0.837	427388
VarScan2	ILA	B31	B	7000	0.8481	432836
VarScan2	ILA	B31	B	8000	0.8556	436548
VarScan2	ILA	B31	B	9000	0.8704	440770
VarScan2	ILA	B31	B	10000	0.8722	447540
VarScan2	ILA	B41	B	1000	0.6333	299465
VarScan2	ILA	B41	B	2000	0.7685	370866
VarScan2	ILA	B41	B	3000	0.8056	395750
VarScan2	ILA	B41	B	4000	0.8167	412174
VarScan2	ILA	B41	B	5000	0.8389	417941
VarScan2	ILA	B41	B	6000	0.8481	426942
VarScan2	ILA	B41	B	7000	0.85	433505
VarScan2	ILA	B41	B	8000	0.8611	436086
VarScan2	ILA	B41	B	9000	0.8741	441742
VarScan2	ILA	B41	B	10000	0.8759	447795
VarScan2	ILA	A11	A	1000	0.4556	319346
VarScan2	ILA	A11	A	2000	0.5907	398187
VarScan2	ILA	A11	A	3000	0.6611	425827
VarScan2	ILA	A11	A	4000	0.6944	442570
VarScan2	ILA	A11	A	5000	0.7185	449436
VarScan2	ILA	A11	A	6000	0.7407	459202
VarScan2	ILA	A11	A	7000	0.7444	465956
VarScan2	ILA	A11	A	8000	0.7611	472392
VarScan2	ILA	A11	A	9000	0.7796	475801
VarScan2	ILA	A11	A	10000	0.787	482253
VarScan2	ILA	A12	A	1000	0.4648	321465
VarScan2	ILA	A12	A	2000	0.537	391034
VarScan2	ILA	A12	A	3000	0.6204	416778
VarScan2	ILA	A12	A	4000	0.6722	430447
VarScan2	ILA	A12	A	5000	0.6926	437902
VarScan2	ILA	A12	A	6000	0.7074	447588
VarScan2	ILA	A12	A	7000	0.7315	454008
VarScan2	ILA	A12	A	8000	0.7463	459727
VarScan2	ILA	A12	A	9000	0.7574	463614
VarScan2	ILA	A12	A	10000	0.7593	470130
VarScan2	ILA	B11	B	1000	0.6944	306283
VarScan2	ILA	B11	B	2000	0.7944	383483
VarScan2	ILA	B11	B	3000	0.8315	413226
VarScan2	ILA	B11	B	4000	0.8481	430128
VarScan2	ILA	B11	B	5000	0.8611	437966
VarScan2	ILA	B11	B	6000	0.8667	448544
VarScan2	ILA	B11	B	7000	0.8778	457226
VarScan2	ILA	B11	B	8000	0.8852	463678
VarScan2	ILA	B11	B	9000	0.9019	467119
VarScan2	ILA	B11	B	10000	0.8981	474447
VarScan2	ILA	B12	B	1000	0.6426	305518
VarScan2	ILA	B12	B	2000	0.7574	376075
VarScan2	ILA	B12	B	3000	0.8111	401150
VarScan2	ILA	B12	B	4000	0.8204	416507
VarScan2	ILA	B12	B	5000	0.8333	423087
VarScan2	ILA	B12	B	6000	0.837	434238
VarScan2	ILA	B12	B	7000	0.8556	440818
VarScan2	ILA	B12	B	8000	0.8648	444370
VarScan2	ILA	B12	B	9000	0.8685	450296
VarScan2	ILA	B12	B	10000	0.8667	456669
VarScan2	ILA	C11	C	1000	0.8685	306172
VarScan2	ILA	C11	C	2000	0.9074	381970
VarScan2	ILA	C11	C	3000	0.9278	413130
VarScan2	ILA	C11	C	4000	0.9389	429586
VarScan2	ILA	C11	C	5000	0.9444	438348
VarScan2	ILA	C11	C	6000	0.9463	450599
VarScan2	ILA	C11	C	7000	0.95	458246
VarScan2	ILA	C11	C	8000	0.9556	463821
VarScan2	ILA	C11	C	9000	0.9574	470130
VarScan2	ILA	C11	C	10000	0.9556	478223
VarScan2	ILA	C12	C	1000	0.8481	303957
VarScan2	ILA	C12	C	2000	0.8926	373734
VarScan2	ILA	C12	C	3000	0.9111	401071
VarScan2	ILA	C12	C	4000	0.9167	417909
VarScan2	ILA	C12	C	5000	0.9222	426703
VarScan2	ILA	C12	C	6000	0.9296	437902
VarScan2	ILA	C12	C	7000	0.9259	444466
VarScan2	ILA	C12	C	8000	0.9315	450105
VarScan2	ILA	C12	C	9000	0.9352	456127
VarScan2	ILA	C12	C	10000	0.9333	463582
VarScan2	ILA	D11	D	1000	0.9037	314344
VarScan2	ILA	D11	D	2000	0.9407	392994
VarScan2	ILA	D11	D	3000	0.9463	422720
VarScan2	ILA	D11	D	4000	0.95	441295
VarScan2	ILA	D11	D	5000	0.9519	450711
VarScan2	ILA	D11	D	6000	0.9537	462244
VarScan2	ILA	D11	D	7000	0.9593	472121
VarScan2	ILA	D11	D	8000	0.963	478701
VarScan2	ILA	D11	D	9000	0.9648	484149
VarScan2	ILA	D11	D	10000	0.9648	491891
VarScan2	ILA	D12	D	1000	0.8759	311891
VarScan2	ILA	D12	D	2000	0.9222	384280
VarScan2	ILA	D12	D	3000	0.9333	411935
VarScan2	ILA	D12	D	4000	0.9352	428854
VarScan2	ILA	D12	D	5000	0.9407	437759
VarScan2	ILA	D12	D	6000	0.9407	450679
VarScan2	ILA	D12	D	7000	0.9389	457879
VarScan2	ILA	D12	D	8000	0.9444	464714
VarScan2	ILA	D12	D	9000	0.9519	470050
VarScan2	ILA	D12	D	10000	0.9519	477840
VarScan2	ITA	A21	A	1000	0.2961	45327.1
VarScan2	ITA	A21	A	2000	0.4146	65930.3
VarScan2	ITA	A21	A	3000	0.4552	74343.3
VarScan2	ITA	A21	A	4000	0.4992	78668.3
VarScan2	ITA	A21	A	5000	0.5381	81652.5
VarScan2	ITA	A21	A	6000	0.5702	83582
VarScan2	ITA	A21	A	7000	0.5787	84873.8
VarScan2	ITA	A21	A	8000	0.5854	86092
VarScan2	ITA	A21	A	9000	0.599	87432.9
VarScan2	ITA	A21	A	10000	0.6193	88127.8
VarScan2	ITA	A31	A	1000	0.2843	48098.7
VarScan2	ITA	A31	A	2000	0.3892	69691.2
VarScan2	ITA	A31	A	3000	0.4569	77908
VarScan2	ITA	A31	A	4000	0.5042	81701.6
VarScan2	ITA	A31	A	5000	0.5347	84211.6
VarScan2	ITA	A31	A	6000	0.5448	84178.9
VarScan2	ITA	A31	A	7000	0.5753	84857.5
VarScan2	ITA	A31	A	8000	0.5956	84955.6
VarScan2	ITA	A31	A	9000	0.6261	86026.6
VarScan2	ITA	A31	A	10000	0.6294	86018.4
VarScan2	ITA	A41	A	1000	0.291	41795.1
VarScan2	ITA	A41	A	2000	0.4078	60861.2
VarScan2	ITA	A41	A	3000	0.4636	69683
VarScan2	ITA	A41	A	4000	0.4788	74801.1
VarScan2	ITA	A41	A	5000	0.5093	77687.2
VarScan2	ITA	A41	A	6000	0.5313	79306
VarScan2	ITA	A41	A	7000	0.555	80524.2
VarScan2	ITA	A41	A	8000	0.5702	81121.1
VarScan2	ITA	A41	A	9000	0.5973	81758.8
VarScan2	ITA	A41	A	10000	0.6074	82650
VarScan2	ITA	B21	B	1000	0.5854	45384.3
VarScan2	ITA	B21	B	2000	0.6616	67279.3
VarScan2	ITA	B21	B	3000	0.7174	78194.1
VarScan2	ITA	B21	B	4000	0.753	83843.6
VarScan2	ITA	B21	B	5000	0.7868	88324
VarScan2	ITA	B21	B	6000	0.7953	91880.5
VarScan2	ITA	B21	B	7000	0.7986	93442.1
VarScan2	ITA	B21	B	8000	0.8071	96074.8
VarScan2	ITA	B21	B	9000	0.8173	98854.6
VarScan2	ITA	B21	B	10000	0.824	100833
VarScan2	ITA	B31	B	1000	0.5584	42334.7
VarScan2	ITA	B31	B	2000	0.6481	62545.5
VarScan2	ITA	B31	B	3000	0.7225	73043.3
VarScan2	ITA	B31	B	4000	0.7563	79510.4
VarScan2	ITA	B31	B	5000	0.7783	84849.3
VarScan2	ITA	B31	B	6000	0.7902	87383.8
VarScan2	ITA	B31	B	7000	0.797	90940.3
VarScan2	ITA	B31	B	8000	0.8037	93540.2
VarScan2	ITA	B31	B	9000	0.8037	96001.2
VarScan2	ITA	B31	B	10000	0.8122	98315
VarScan2	ITA	B41	B	1000	0.5601	48916.3
VarScan2	ITA	B41	B	2000	0.6616	70222.6
VarScan2	ITA	B41	B	3000	0.7343	81693.4
VarScan2	ITA	B41	B	4000	0.78	89010.8
VarScan2	ITA	B41	B	5000	0.7953	93540.2
VarScan2	ITA	B41	B	6000	0.8071	97145.8
VarScan2	ITA	B41	B	7000	0.8088	99631.3
VarScan2	ITA	B41	B	8000	0.8156	101839
VarScan2	ITA	B41	B	9000	0.8223	104381
VarScan2	ITA	B41	B	10000	0.824	106237
VarScan2	ITA	A11	A	1000	0.264	40977.5
VarScan2	ITA	A11	A	2000	0.3858	57631.8
VarScan2	ITA	A11	A	3000	0.4179	63027.9
VarScan2	ITA	A11	A	4000	0.4518	66110.2
VarScan2	ITA	A11	A	5000	0.4772	68701.9
VarScan2	ITA	A11	A	6000	0.4941	69642.1
VarScan2	ITA	A11	A	7000	0.5161	70467.9
VarScan2	ITA	A11	A	8000	0.5161	71808.7
VarScan2	ITA	A11	A	9000	0.5228	72127.6
VarScan2	ITA	A11	A	10000	0.5431	73354
VarScan2	ITA	A12	A	1000	0.269	45335.3
VarScan2	ITA	A12	A	2000	0.3706	62692.6
VarScan2	ITA	A12	A	3000	0.4416	70100
VarScan2	ITA	A12	A	4000	0.4924	73460.3
VarScan2	ITA	A12	A	5000	0.5448	75201.7
VarScan2	ITA	A12	A	6000	0.5567	75602.4
VarScan2	ITA	A12	A	7000	0.5685	77253.9
VarScan2	ITA	A12	A	8000	0.5685	78104.2
VarScan2	ITA	A12	A	9000	0.5871	78725.5
VarScan2	ITA	A12	A	10000	0.5922	79763.9
VarScan2	ITA	B11	B	1000	0.5364	40487
VarScan2	ITA	B11	B	2000	0.6447	56593.4
VarScan2	ITA	B11	B	3000	0.6954	65758.6
VarScan2	ITA	B11	B	4000	0.7208	70582.4
VarScan2	ITA	B11	B	5000	0.7377	74931.9
VarScan2	ITA	B11	B	6000	0.753	78962.6
VarScan2	ITA	B11	B	7000	0.7597	80646.9
VarScan2	ITA	B11	B	8000	0.7648	83729.2
VarScan2	ITA	B12	B	1000	0.577	43062.4
VarScan2	ITA	B12	B	2000	0.6599	61858.7
VarScan2	ITA	B12	B	3000	0.7293	71637.1
VarScan2	ITA	B12	B	4000	0.7547	77654.5
VarScan2	ITA	B12	B	5000	0.7665	82690.8
VarScan2	ITA	B12	B	6000	0.7783	85658.7
VarScan2	ITA	B12	B	7000	0.78	88103.3
VarScan2	ITA	B12	B	8000	0.7885	90498.8
VarScan2	ITA	B12	B	9000	0.7936	91978.6
VarScan2	ITA	C11	C	1000	0.9052	63976.3
VarScan2	ITA	C11	C	2000	0.9306	89297
VarScan2	ITA	C11	C	3000	0.9408	101945
VarScan2	ITA	C11	C	4000	0.9442	110072
VarScan2	ITA	C11	C	5000	0.9475	117406
VarScan2	ITA	C11	C	6000	0.9543	122278
VarScan2	ITA	C11	C	7000	0.9509	126448
VarScan2	ITA	C12	C	1000	0.8968	68489.3
VarScan2	ITA	C12	C	2000	0.9357	95477.9
VarScan2	ITA	C12	C	3000	0.9425	109802
VarScan2	ITA	C12	C	4000	0.9475	118959
VarScan2	ITA	C12	C	5000	0.9526	126236
VarScan2	ITA	C12	C	6000	0.956	131296
VarScan2	ITA	C12	C	7000	0.9577	136227
VarScan2	ITA	C12	C	8000	0.9543	139562
VarScan2	ITA	D11	D	1000	0.9594	55645
VarScan2	ITA	D11	D	2000	0.9662	77155.8
VarScan2	ITA	D11	D	3000	0.9712	86778.8
VarScan2	ITA	D11	D	4000	0.9729	90580.6
VarScan2	ITA	D11	D	5000	0.9729	95142.7
VarScan2	ITA	D11	D	6000	0.9712	97096.7
VarScan2	ITA	D11	D	7000	0.9729	99181.6
VarScan2	ITA	D11	D	8000	0.9729	101054
VarScan2	ITA	D12	D	1000	0.9543	58890.9
VarScan2	ITA	D12	D	2000	0.9628	83712.8
VarScan2	ITA	D12	D	3000	0.9662	94366
VarScan2	ITA	D12	D	4000	0.9695	98666.5
VarScan2	ITA	D12	D	5000	0.9695	103049
VarScan2	ITA	D12	D	6000	0.9695	105215
VarScan2	ITA	D12	D	7000	0.9695	106900
VarScan2	ITA	D12	D	8000	0.9695	108984
VarScan2	ITA	D12	D	9000	0.9695	110195
VarScan2	ITA	D12	D	10000	0.9679	111952
Strelka	ILH	A21	A	100	0.0019	2228.18
Strelka	ILH	A21	A	200	0	4221
Strelka	ILH	A21	A	300	0	5444.93
Strelka	ILH	A21	A	400	0	7092.53
Strelka	ILH	A21	A	500	0	8426.31
Strelka	ILH	A21	A	600	0	10466.2
Strelka	ILH	A21	A	700	0	11941.2
Strelka	ILH	A31	A	100	0.0019	2228.18
Strelka	ILH	A31	A	200	0.0019	3813.02
Strelka	ILH	A31	A	300	0	5805.83
Strelka	ILH	A31	A	400	0	7202.37
Strelka	ILH	A31	A	500	0	8693.06
Strelka	ILH	A31	A	600	0	10795.7
Strelka	ILH	A31	A	700	0	12333.5
Strelka	ILH	A41	A	100	0	1992.81
Strelka	ILH	A41	A	200	0	3530.57
Strelka	ILH	A41	A	300	0.0019	5335.09
Strelka	ILH	A41	A	400	0	6543.33
Strelka	ILH	A41	A	500	0	7924.18
Strelka	ILH	A41	A	600	0	9995.45
Strelka	ILH	A41	A	700	0	11376.3
Strelka	ILH	A41	A	800	0	12867
Strelka	ILH	B21	B	100	0.0019	1867.28
Strelka	ILH	B21	B	200	0.0117	3467.81
Strelka	ILH	B21	B	300	0.0117	4848.66
Strelka	ILH	B21	B	400	0.0117	6088.28
Strelka	ILH	B21	B	500	0.0117	7186.68
Strelka	ILH	B21	B	600	0.0117	9242.26
Strelka	ILH	B21	B	700	0.0039	10309.3
Strelka	ILH	B21	B	800	0.0097	11815.7
Strelka	ILH	B21	B	900	0.0078	13196.5
Strelka	ILH	B21	B	1000	0.0058	14498.9
Strelka	ILH	B31	B	100	0.0117	1475
Strelka	ILH	B31	B	200	0.0214	2934.3
Strelka	ILH	B31	B	300	0.0214	4126.85
Strelka	ILH	B31	B	400	0.0253	5397.86
Strelka	ILH	B31	B	500	0.0175	6543.33
Strelka	ILH	B31	B	600	0.0214	7939.87
Strelka	ILH	B31	B	700	0.0097	8849.97
Strelka	ILH	B31	B	800	0.0175	10058.2
Strelka	ILH	B31	B	900	0.0097	11376.3
Strelka	ILH	B31	B	1000	0.0117	12976.8
Strelka	ILH	B41	B	100	0.0097	313.829
Strelka	ILH	B41	B	200	0.0273	533.509
Strelka	ILH	B41	B	300	0.0175	768.881
Strelka	ILH	B41	B	400	0.0117	988.561
Strelka	ILH	B41	B	500	0.0136	1239.62
Strelka	ILH	B41	B	600	0.0156	1318.08
Strelka	ILH	B41	B	700	0.0156	1506.38
Strelka	ILH	B41	B	800	0.0097	2165.42
Strelka	ILH	B41	B	900	0.0078	2181.11
Strelka	ILH	B41	B	1000	0.0136	2447.87
Strelka	ILH	A11	A	100	0	2479.25
Strelka	ILH	A11	A	200	0	4503.44
Strelka	ILH	A11	A	300	0	6198.12
Strelka	ILH	A11	A	400	0	7986.94
Strelka	ILH	A12	A	100	0	2447.87
Strelka	ILH	A12	A	200	0	4550.52
Strelka	ILH	A12	A	300	0	6355.03
Strelka	ILH	A12	A	400	0	8190.93
Strelka	ILH	B11	B	100	0.0058	2134.04
Strelka	ILH	B11	B	200	0.0097	4048.39
Strelka	ILH	B11	B	300	0.0136	5743.07
Strelka	ILH	B11	B	400	0.0175	7280.83
Strelka	ILH	B11	B	500	0.0175	8787.21
Strelka	ILH	B11	B	600	0.0175	10795.7
Strelka	ILH	B12	B	100	0.0156	2275.26
Strelka	ILH	B12	B	200	0.0253	4393.6
Strelka	ILH	B12	B	300	0.0234	6166.74
Strelka	ILH	B12	B	400	0.0253	7657.42
Strelka	ILH	B12	B	500	0.0253	9022.58
Strelka	ILH	B12	B	600	0.0234	11172.3
Strelka	ILH	C11	C	100	0.3099	2793.08
Strelka	ILH	C11	C	200	0.6277	4597.59
Strelka	ILH	C11	C	300	0.7953	5947.06
Strelka	ILH	C11	C	400	0.8928	7045.46
Strelka	ILH	C11	C	500	0.9357	8677.37
Strelka	ILH	C11	C	600	0.963	9399.17
Strelka	ILH	C11	C	700	0.9786	10136.7
Strelka	ILH	C11	C	800	0.9864	11548.9
Strelka	ILH	C11	C	900	0.9942	12568.8
Strelka	ILH	C11	C	1000	0.9942	14012.5
Strelka	ILH	C12	C	100	0.347	3263.82
Strelka	ILH	C12	C	200	0.6452	4676.05
Strelka	ILH	C12	C	300	0.7778	5852.91
Strelka	ILH	C12	C	400	0.8694	6935.62
Strelka	ILH	C12	C	500	0.924	7861.41
Strelka	ILH	C12	C	600	0.9571	8944.12
Strelka	ILH	C12	C	700	0.9805	10387.7
Strelka	ILH	C12	C	800	0.9864	11909.8
Strelka	ILH	C12	C	900	0.9844	12694.4
Strelka	ILH	C12	C	1000	0.9942	13698.6
Strelka	ILH	D11	D	100	0.846	3248.13
Strelka	ILH	D11	D	200	0.9883	6009.82
Strelka	ILH	D11	D	300	0.9981	7641.73
Strelka	ILH	D11	D	400	1	9618.85
Strelka	ILH	D11	D	500	1	11313.5
Strelka	ILH	D11	D	600	1	12992.5
Strelka	ILH	D11	D	700	1	14875.5
Strelka	ILH	D11	D	800	1	16821.2
Strelka	ILH	D11	D	900	1	19002.3
Strelka	ILH	D11	D	1000	1	20791.2
Strelka	ILH	D12	D	100	0.8343	3357.97
Strelka	ILH	D12	D	200	0.9864	5915.67
Strelka	ILH	D12	D	300	1	8034.02
Strelka	ILH	D12	D	400	1	9775.77
Strelka	ILH	D12	D	500	1	11125.2
Strelka	ILH	D12	D	600	1	13227.9
Strelka	ILH	D12	D	700	1	14781.3
Strelka	ILH	D12	D	800	1	16742.8
Strelka	ILH	D12	D	900	1	18296.2
Strelka	ILH	D12	D	1000	1	20289
Strelka	ILA	A21	A	1000	0.0019	111.515
Strelka	ILA	A21	A	2000	0	95.584
Strelka	ILA	A21	A	3000	0	175.237
Strelka	ILA	A21	A	4000	0	111.515
Strelka	ILA	A21	A	5000	0.0019	223.029
Strelka	ILA	A21	A	6000	0.0019	318.613
Strelka	ILA	A21	A	7000	0.0037	430.128
Strelka	ILA	A21	A	8000	0.0037	477.92
Strelka	ILA	A21	A	9000	0.0037	493.851
Strelka	ILA	A21	A	10000	0.0019	509.781
Strelka	ILA	A31	A	1000	0	143.376
Strelka	ILA	A31	A	2000	0	127.445
Strelka	ILA	A31	A	3000	0	191.168
Strelka	ILA	A31	A	4000	0	159.307
Strelka	ILA	A31	A	5000	0	223.029
Strelka	ILA	A31	A	6000	0	286.752
Strelka	ILA	A31	A	7000	0	350.475
Strelka	ILA	A31	A	8000	0	366.405
Strelka	ILA	A31	A	9000	0	318.613
Strelka	ILA	A31	A	10000	0	350.475
Strelka	ILA	A41	A	1000	0	159.307
Strelka	ILA	A41	A	2000	0	270.821
Strelka	ILA	A41	A	3000	0.0019	334.544
Strelka	ILA	A41	A	4000	0.0019	254.891
Strelka	ILA	A41	A	5000	0	334.544
Strelka	ILA	A41	A	6000	0.0019	366.405
Strelka	ILA	A41	A	7000	0	350.475
Strelka	ILA	A41	A	8000	0.0019	350.475
Strelka	ILA	A41	A	9000	0.0037	382.336
Strelka	ILA	A41	A	10000	0.0037	398.267
Strelka	ILA	B21	B	1000	0.0444	286.752
Strelka	ILA	B21	B	2000	0.0704	414.197
Strelka	ILA	B21	B	3000	0.0778	525.712
Strelka	ILA	B21	B	4000	0.0778	541.643
Strelka	ILA	B21	B	5000	0.0796	716.88
Strelka	ILA	B21	B	6000	0.0852	700.949
Strelka	ILA	B21	B	7000	0.0833	796.533
Strelka	ILA	B21	B	8000	0.0852	844.325
Strelka	ILA	B21	B	9000	0.0852	923.979
Strelka	ILA	B21	B	10000	0.0889	987.702
Strelka	ILA	B31	B	1000	0.05	366.405
Strelka	ILA	B31	B	2000	0.0389	477.92
Strelka	ILA	B31	B	3000	0.0593	430.128
Strelka	ILA	B31	B	4000	0.05	461.989
Strelka	ILA	B31	B	5000	0.0537	509.781
Strelka	ILA	B31	B	6000	0.0574	605.365
Strelka	ILA	B31	B	7000	0.0611	732.811
Strelka	ILA	B31	B	8000	0.0574	764.672
Strelka	ILA	B31	B	9000	0.05	876.187
Strelka	ILA	B31	B	10000	0.0537	844.325
Strelka	ILA	B41	B	1000	0.0389	509.781
Strelka	ILA	B41	B	2000	0.037	557.573
Strelka	ILA	B41	B	3000	0.0444	493.851
Strelka	ILA	B41	B	4000	0.0444	605.365
Strelka	ILA	B41	B	5000	0.0481	669.088
Strelka	ILA	B41	B	6000	0.0519	732.811
Strelka	ILA	B41	B	7000	0.0519	748.741
Strelka	ILA	B41	B	8000	0.0407	828.395
Strelka	ILA	B41	B	9000	0.0463	908.048
Strelka	ILA	B41	B	10000	0.0519	939.91
Strelka	ILA	A11	A	1000	0	223.029
Strelka	ILA	A11	A	2000	0	79.6533
Strelka	ILA	A11	A	3000	0	111.515
Strelka	ILA	A11	A	4000	0	95.584
Strelka	ILA	A11	A	5000	0	223.029
Strelka	ILA	A11	A	6000	0	223.029
Strelka	ILA	A11	A	7000	0.0019	238.96
Strelka	ILA	A11	A	8000	0.0019	334.544
Strelka	ILA	A11	A	9000	0	334.544
Strelka	ILA	A11	A	10000	0	334.544
Strelka	ILA	A12	A	1000	0	270.821
Strelka	ILA	A12	A	2000	0	334.544
Strelka	ILA	A12	A	3000	0.0019	430.128
Strelka	ILA	A12	A	4000	0	525.712
Strelka	ILA	A12	A	5000	0	685.019
Strelka	ILA	A12	A	6000	0	653.157
Strelka	ILA	A12	A	7000	0	764.672
Strelka	ILA	A12	A	8000	0	764.672
Strelka	ILA	A12	A	9000	0	908.048
Strelka	ILA	A12	A	10000	0	923.979
Strelka	ILA	B11	B	1000	0.0278	191.168
Strelka	ILA	B11	B	2000	0.0278	191.168
Strelka	ILA	B11	B	3000	0.037	223.029
Strelka	ILA	B11	B	4000	0.0463	238.96
Strelka	ILA	B11	B	5000	0.0444	318.613
Strelka	ILA	B11	B	6000	0.0481	366.405
Strelka	ILA	B11	B	7000	0.0407	446.059
Strelka	ILA	B11	B	8000	0.0407	509.781
Strelka	ILA	B11	B	9000	0.0407	557.573
Strelka	ILA	B11	B	10000	0.0407	716.88
Strelka	ILA	B12	B	1000	0.0296	318.613
Strelka	ILA	B12	B	2000	0.0352	446.059
Strelka	ILA	B12	B	3000	0.0278	573.504
Strelka	ILA	B12	B	4000	0.0426	541.643
Strelka	ILA	B12	B	5000	0.0519	748.741
Strelka	ILA	B12	B	6000	0.063	716.88
Strelka	ILA	B12	B	7000	0.0611	844.325
Strelka	ILA	B12	B	8000	0.0685	876.187
Strelka	ILA	B12	B	9000	0.0519	1035.49
Strelka	ILA	B12	B	10000	0.05	1147.01
Strelka	ILA	C11	C	1000	0.8204	1067.35
Strelka	ILA	C11	C	2000	0.8648	1115.15
Strelka	ILA	C11	C	3000	0.8833	1210.73
Strelka	ILA	C11	C	4000	0.8815	1210.73
Strelka	ILA	C11	C	5000	0.887	1354.11
Strelka	ILA	C11	C	6000	0.8963	1338.18
Strelka	ILA	C11	C	7000	0.9019	1401.9
Strelka	ILA	C11	C	8000	0.9019	1513.41
Strelka	ILA	C11	C	9000	0.9037	1481.55
Strelka	ILA	C11	C	10000	0.9056	1593.07
Strelka	ILA	C12	C	1000	0.787	1147.01
Strelka	ILA	C12	C	2000	0.8333	1162.94
Strelka	ILA	C12	C	3000	0.8537	1385.97
Strelka	ILA	C12	C	4000	0.8685	1433.76
Strelka	ILA	C12	C	5000	0.8759	1481.55
Strelka	ILA	C12	C	6000	0.8796	1497.48
Strelka	ILA	C12	C	7000	0.8852	1593.07
Strelka	ILA	C12	C	8000	0.887	1640.86
Strelka	ILA	C12	C	9000	0.887	1736.44
Strelka	ILA	C12	C	10000	0.8889	1832.03
Strelka	ILA	D11	D	1000	0.8759	1194.8
Strelka	ILA	D11	D	2000	0.9	1290.38
Strelka	ILA	D11	D	3000	0.9074	1290.38
Strelka	ILA	D11	D	4000	0.9111	1370.04
Strelka	ILA	D11	D	5000	0.9167	1497.48
Strelka	ILA	D11	D	6000	0.9204	1529.34
Strelka	ILA	D11	D	7000	0.9222	1529.34
Strelka	ILA	D11	D	8000	0.9204	1656.79
Strelka	ILA	D11	D	9000	0.9222	1704.58
Strelka	ILA	D11	D	10000	0.9241	1720.51
Strelka	ILA	D12	D	1000	0.8593	1242.59
Strelka	ILA	D12	D	2000	0.8833	1370.04
Strelka	ILA	D12	D	3000	0.9	1561.21
Strelka	ILA	D12	D	4000	0.9056	1640.86
Strelka	ILA	D12	D	5000	0.9074	1704.58
Strelka	ILA	D12	D	6000	0.9093	1672.72
Strelka	ILA	D12	D	7000	0.9093	1736.44
Strelka	ILA	D12	D	8000	0.9093	1895.75
Strelka	ILA	D12	D	9000	0.9093	1975.4
Strelka	ILA	D12	D	10000	0.913	1879.82
Strelka	ITA	A21	A	1000	0	16.3518
Strelka	ITA	A21	A	2000	0	16.3518
Strelka	ITA	A21	A	3000	0	32.7035
Strelka	ITA	A21	A	4000	0	49.0553
Strelka	ITA	A21	A	5000	0	65.407
Strelka	ITA	A21	A	6000	0	57.2312
Strelka	ITA	A21	A	7000	0	40.8794
Strelka	ITA	A21	A	8000	0	40.8794
Strelka	ITA	A21	A	9000	0	49.0553
Strelka	ITA	A21	A	10000	0	40.8794
Strelka	ITA	A31	A	1000	0	81.7588
Strelka	ITA	A31	A	2000	0	73.5829
Strelka	ITA	A31	A	3000	0	89.9347
Strelka	ITA	A31	A	4000	0	98.1106
Strelka	ITA	A31	A	5000	0	89.9347
Strelka	ITA	A31	A	6000	0	73.5829
Strelka	ITA	A31	A	7000	0	98.1106
Strelka	ITA	A31	A	8000	0	106.286
Strelka	ITA	A31	A	9000	0	89.9347
Strelka	ITA	A31	A	10000	0	138.99
Strelka	ITA	A41	A	1000	0	81.7588
Strelka	ITA	A41	A	2000	0	81.7588
Strelka	ITA	A41	A	3000	0	98.1106
Strelka	ITA	A41	A	4000	0	106.286
Strelka	ITA	A41	A	5000	0	89.9347
Strelka	ITA	A41	A	6000	0	98.1106
Strelka	ITA	A41	A	7000	0	89.9347
Strelka	ITA	A41	A	8000	0	81.7588
Strelka	ITA	A41	A	9000	0	81.7588
Strelka	ITA	A41	A	10000	0	89.9347
Strelka	ITA	B21	B	1000	0	16.3518
Strelka	ITA	B21	B	2000	0	57.2312
Strelka	ITA	B21	B	3000	0	81.7588
Strelka	ITA	B21	B	4000	0	73.5829
Strelka	ITA	B21	B	5000	0	65.407
Strelka	ITA	B21	B	6000	0.0017	73.5829
Strelka	ITA	B21	B	7000	0.0017	89.9347
Strelka	ITA	B21	B	8000	0.0034	114.462
Strelka	ITA	B21	B	9000	0.0034	89.9347
Strelka	ITA	B21	B	10000	0.0034	122.638
Strelka	ITA	B31	B	1000	0.0017	8.17588
Strelka	ITA	B31	B	2000	0.0017	16.3518
Strelka	ITA	B31	B	3000	0.0034	49.0553
Strelka	ITA	B31	B	4000	0.0051	49.0553
Strelka	ITA	B31	B	5000	0.0017	40.8794
Strelka	ITA	B31	B	6000	0.0034	49.0553
Strelka	ITA	B31	B	7000	0.0034	81.7588
Strelka	ITA	B31	B	8000	0.0034	122.638
Strelka	ITA	B31	B	9000	0.0051	106.286
Strelka	ITA	B31	B	10000	0.0051	114.462
Strelka	ITA	B41	B	1000	0.0017	57.2312
Strelka	ITA	B41	B	2000	0.0068	57.2312
Strelka	ITA	B41	B	3000	0.0051	89.9347
Strelka	ITA	B41	B	4000	0.0068	98.1106
Strelka	ITA	B41	B	5000	0.0034	106.286
Strelka	ITA	B41	B	6000	0.0034	130.814
Strelka	ITA	B41	B	7000	0.0051	130.814
Strelka	ITA	B41	B	8000	0.0051	147.166
Strelka	ITA	B41	B	9000	0.0051	147.166
Strelka	ITA	B41	B	10000	0.0051	155.342
Strelka	ITA	A11	A	1000	0	0
Strelka	ITA	A11	A	2000	0	8.17588
Strelka	ITA	A11	A	3000	0	32.7035
Strelka	ITA	A11	A	4000	0	40.8794
Strelka	ITA	A11	A	5000	0	65.407
Strelka	ITA	A11	A	6000	0	73.5829
Strelka	ITA	A11	A	7000	0	73.5829
Strelka	ITA	A11	A	8000	0	65.407
Strelka	ITA	A11	A	9000	0	73.5829
Strelka	ITA	A11	A	10000	0	81.7588
Strelka	ITA	A12	A	1000	0	24.5276
Strelka	ITA	A12	A	2000	0	16.3518
Strelka	ITA	A12	A	3000	0	32.7035
Strelka	ITA	A12	A	4000	0	40.8794
Strelka	ITA	A12	A	5000	0	49.0553
Strelka	ITA	A12	A	6000	0	49.0553
Strelka	ITA	A12	A	7000	0	40.8794
Strelka	ITA	A12	A	8000	0	24.5276
Strelka	ITA	A12	A	9000	0	24.5276
Strelka	ITA	A12	A	10000	0	49.0553
Strelka	ITA	B11	B	1000	0	49.0553
Strelka	ITA	B11	B	2000	0	81.7588
Strelka	ITA	B11	B	3000	0	81.7588
Strelka	ITA	B11	B	4000	0	106.286
Strelka	ITA	B11	B	5000	0	89.9347
Strelka	ITA	B11	B	6000	0	114.462
Strelka	ITA	B11	B	7000	0.0017	114.462
Strelka	ITA	B11	B	8000	0.0017	138.99
Strelka	ITA	B12	B	1000	0	24.5276
Strelka	ITA	B12	B	2000	0	24.5276
Strelka	ITA	B12	B	3000	0	65.407
Strelka	ITA	B12	B	4000	0	89.9347
Strelka	ITA	B12	B	5000	0	114.462
Strelka	ITA	B12	B	6000	0	106.286
Strelka	ITA	B12	B	7000	0	122.638
Strelka	ITA	B12	B	8000	0	106.286
Strelka	ITA	B12	B	9000	0	106.286
Strelka	ITA	C11	C	1000	0.5279	73.5829
Strelka	ITA	C11	C	2000	0.6531	106.286
Strelka	ITA	C11	C	3000	0.7242	138.99
Strelka	ITA	C11	C	4000	0.7479	163.518
Strelka	ITA	C11	C	5000	0.7462	179.869
Strelka	ITA	C11	C	6000	0.7597	204.397
Strelka	ITA	C11	C	7000	0.7648	220.749
Strelka	ITA	C12	C	1000	0.5567	98.1106
Strelka	ITA	C12	C	2000	0.6887	130.814
Strelka	ITA	C12	C	3000	0.7225	171.693
Strelka	ITA	C12	C	4000	0.7648	171.693
Strelka	ITA	C12	C	5000	0.7783	179.869
Strelka	ITA	C12	C	6000	0.7919	212.573
Strelka	ITA	C12	C	7000	0.7953	220.749
Strelka	ITA	C12	C	8000	0.7919	253.452
Strelka	ITA	D11	D	1000	0.912	179.869
Strelka	ITA	D11	D	2000	0.9408	220.749
Strelka	ITA	D11	D	3000	0.9509	277.98
Strelka	ITA	D11	D	4000	0.9526	237.101
Strelka	ITA	D11	D	5000	0.956	228.925
Strelka	ITA	D11	D	6000	0.956	269.804
Strelka	ITA	D11	D	7000	0.9594	302.508
Strelka	ITA	D11	D	8000	0.9628	310.683
Strelka	ITA	D12	D	1000	0.912	122.638
Strelka	ITA	D12	D	2000	0.9425	196.221
Strelka	ITA	D12	D	3000	0.9492	188.045
Strelka	ITA	D12	D	4000	0.9509	196.221
Strelka	ITA	D12	D	5000	0.9425	228.925
Strelka	ITA	D12	D	6000	0.9459	269.804
Strelka	ITA	D12	D	7000	0.9459	294.332
Strelka	ITA	D12	D	8000	0.9492	286.156
Strelka	ITA	D12	D	9000	0.9492	310.683
Strelka	ITA	D12	D	10000	0.9492	302.508
FreeBayes	ILH	A11	A	100	0.193	238557
FreeBayes	ILH	A11	A	200	0.3294	400242
FreeBayes	ILH	A11	A	300	0.3782	506018
FreeBayes	ILH	A11	A	400	0.3996	385994
FreeBayes	ILH	A12	A	100	0.2339	272309
FreeBayes	ILH	A12	A	200	0.3255	454283
FreeBayes	ILH	A12	A	300	0.3626	562444
FreeBayes	ILH	A12	A	400	0.4055	456590
FreeBayes	ILH	A21	A	100	0.191	225266
FreeBayes	ILH	A21	A	200	0.2924	386920
FreeBayes	ILH	A21	A	300	0.3333	491362
FreeBayes	ILH	A21	A	400	0.3821	363241
FreeBayes	ILH	A21	A	500	0.4464	276311
FreeBayes	ILH	A21	A	600	0.4873	284910
FreeBayes	ILH	A21	A	700	0.4971	271289
FreeBayes	ILH	A31	A	100	0.2144	227604
FreeBayes	ILH	A31	A	200	0.3333	390482
FreeBayes	ILH	A31	A	300	0.3489	494704
FreeBayes	ILH	A31	A	400	0.3879	368090
FreeBayes	ILH	A31	A	500	0.4503	276844
FreeBayes	ILH	A31	A	600	0.4834	283780
FreeBayes	ILH	A31	A	700	0.5068	279716
FreeBayes	ILH	A41	A	100	0.2008	227950
FreeBayes	ILH	A41	A	200	0.2982	387751
FreeBayes	ILH	A41	A	300	0.3704	473693
FreeBayes	ILH	A41	A	400	0.3821	347989
FreeBayes	ILH	A41	A	500	0.425	288299
FreeBayes	ILH	A41	A	600	0.4444	285914
FreeBayes	ILH	A41	A	700	0.4912	264401
FreeBayes	ILH	A41	A	800	0.5185	239875
FreeBayes	ILH	B11	B	100	0.3626	229205
FreeBayes	ILH	B11	B	200	0.4932	390215
FreeBayes	ILH	B11	B	300	0.501	483908
FreeBayes	ILH	B11	B	400	0.6082	360276
FreeBayes	ILH	B11	B	500	0.6745	284737
FreeBayes	ILH	B11	B	600	0.6686	282069
FreeBayes	ILH	B12	B	100	0.4074	261890
FreeBayes	ILH	B12	B	200	0.4815	436473
FreeBayes	ILH	B12	B	300	0.4698	537918
FreeBayes	ILH	B12	B	400	0.5887	403851
FreeBayes	ILH	B12	B	500	0.6667	328861
FreeBayes	ILH	B12	B	600	0.6628	328924
FreeBayes	ILH	B21	B	1000	0.7875	227369
FreeBayes	ILH	B21	B	100	0.3489	257387
FreeBayes	ILH	B21	B	200	0.4464	432189
FreeBayes	ILH	B21	B	300	0.4425	546156
FreeBayes	ILH	B21	B	400	0.5419	400650
FreeBayes	ILH	B21	B	500	0.6472	302092
FreeBayes	ILH	B21	B	600	0.6608	314441
FreeBayes	ILH	B21	B	700	0.692	308321
FreeBayes	ILH	B21	B	800	0.7544	257261
FreeBayes	ILH	B21	B	900	0.7797	234885
FreeBayes	ILH	B31	B	1000	0.8129	210501
FreeBayes	ILH	B31	B	100	0.4055	237584
FreeBayes	ILH	B31	B	200	0.5341	405357
FreeBayes	ILH	B31	B	300	0.5127	516374
FreeBayes	ILH	B31	B	400	0.5984	388865
FreeBayes	ILH	B31	B	500	0.6823	276985
FreeBayes	ILH	B31	B	600	0.6979	292300
FreeBayes	ILH	B31	B	700	0.7154	294246
FreeBayes	ILH	B31	B	800	0.7817	244614
FreeBayes	ILH	B31	B	900	0.7973	215616
FreeBayes	ILH	B41	B	1000	0.7895	190588
FreeBayes	ILH	B41	B	100	0.3879	210061
FreeBayes	ILH	B41	B	200	0.5205	363492
FreeBayes	ILH	B41	B	300	0.5302	470304
FreeBayes	ILH	B41	B	400	0.6238	352022
FreeBayes	ILH	B41	B	500	0.6959	247595
FreeBayes	ILH	B41	B	600	0.7037	263946
FreeBayes	ILH	B41	B	700	0.7115	275903
FreeBayes	ILH	B41	B	800	0.7622	223854
FreeBayes	ILH	B41	B	900	0.7778	189914
FreeBayes	ILH	C11	C	1000	0.7797	237521
FreeBayes	ILH	C11	C	100	0.7739	231872
FreeBayes	ILH	C11	C	200	0.6764	394200
FreeBayes	ILH	C11	C	300	0.5789	502393
FreeBayes	ILH	C11	C	400	0.6764	383248
FreeBayes	ILH	C11	C	500	0.7446	287044
FreeBayes	ILH	C11	C	600	0.7232	302688
FreeBayes	ILH	C11	C	700	0.7193	309686
FreeBayes	ILH	C11	C	800	0.7719	262722
FreeBayes	ILH	C11	C	900	0.7778	238510
FreeBayes	ILH	C12	C	1000	0.7583	258705
FreeBayes	ILH	C12	C	100	0.7485	252899
FreeBayes	ILH	C12	C	200	0.6374	431217
FreeBayes	ILH	C12	C	300	0.5283	546203
FreeBayes	ILH	C12	C	400	0.6608	413752
FreeBayes	ILH	C12	C	500	0.7622	307097
FreeBayes	ILH	C12	C	600	0.7349	329285
FreeBayes	ILH	C12	C	700	0.7251	339014
FreeBayes	ILH	C12	C	800	0.7797	286887
FreeBayes	ILH	C12	C	900	0.7817	259646
FreeBayes	ILH	D11	D	1000	0.8109	221155
FreeBayes	ILH	D11	D	100	0.7934	225470
FreeBayes	ILH	D11	D	200	0.692	383028
FreeBayes	ILH	D11	D	300	0.5848	489699
FreeBayes	ILH	D11	D	400	0.6686	368623
FreeBayes	ILH	D11	D	500	0.7797	276060
FreeBayes	ILH	D11	D	600	0.7602	291673
FreeBayes	ILH	D11	D	700	0.7349	296584
FreeBayes	ILH	D11	D	800	0.8109	247580
FreeBayes	ILH	D11	D	900	0.8187	223070
FreeBayes	ILH	D12	D	1000	0.7914	239577
FreeBayes	ILH	D12	D	100	0.7778	247799
FreeBayes	ILH	D12	D	200	0.6491	416027
FreeBayes	ILH	D12	D	300	0.5322	531234
FreeBayes	ILH	D12	D	400	0.6452	398563
FreeBayes	ILH	D12	D	500	0.7446	297023
FreeBayes	ILH	D12	D	600	0.7193	315194
FreeBayes	ILH	D12	D	700	0.7096	324656
FreeBayes	ILH	D12	D	800	0.7914	267649
FreeBayes	ILH	D12	D	900	0.7992	241115
FreeBayes	ILA	A11	A	10000	0.6759	614972
FreeBayes	ILA	A11	A	1000	0.5093	647582
FreeBayes	ILA	A11	A	2000	0.5778	646116
FreeBayes	ILA	A11	A	3000	0.6019	641432
FreeBayes	ILA	A11	A	4000	0.6315	632687
FreeBayes	ILA	A11	A	5000	0.6426	628162
FreeBayes	ILA	A11	A	6000	0.6426	628210
FreeBayes	ILA	A11	A	7000	0.6444	623208
FreeBayes	ILA	A11	A	8000	0.6519	620563
FreeBayes	ILA	A11	A	9000	0.6611	616899
FreeBayes	ILA	A12	A	10000	0.6315	602227
FreeBayes	ILA	A12	A	1000	0.463	616262
FreeBayes	ILA	A12	A	2000	0.5093	615450
FreeBayes	ILA	A12	A	3000	0.5574	616517
FreeBayes	ILA	A12	A	4000	0.5778	610336
FreeBayes	ILA	A12	A	5000	0.6093	607086
FreeBayes	ILA	A12	A	6000	0.6111	607851
FreeBayes	ILA	A12	A	7000	0.613	608010
FreeBayes	ILA	A12	A	8000	0.6093	606656
FreeBayes	ILA	A12	A	9000	0.6296	604250
FreeBayes	ILA	A21	A	10000	0.6648	608392
FreeBayes	ILA	A21	A	1000	0.463	639569
FreeBayes	ILA	A21	A	2000	0.5389	636892
FreeBayes	ILA	A21	A	3000	0.5833	636128
FreeBayes	ILA	A21	A	4000	0.5981	627605
FreeBayes	ILA	A21	A	5000	0.6444	622268
FreeBayes	ILA	A21	A	6000	0.637	620213
FreeBayes	ILA	A21	A	7000	0.6407	615004
FreeBayes	ILA	A21	A	8000	0.6574	613299
FreeBayes	ILA	A21	A	9000	0.6667	610846
FreeBayes	ILA	A31	A	10000	0.6389	610129
FreeBayes	ILA	A31	A	1000	0.4796	649764
FreeBayes	ILA	A31	A	2000	0.5481	640716
FreeBayes	ILA	A31	A	3000	0.5722	636510
FreeBayes	ILA	A31	A	4000	0.6093	628991
FreeBayes	ILA	A31	A	5000	0.6111	625486
FreeBayes	ILA	A31	A	6000	0.6148	621997
FreeBayes	ILA	A31	A	7000	0.6259	620117
FreeBayes	ILA	A31	A	8000	0.6352	617807
FreeBayes	ILA	A31	A	9000	0.6315	614812
FreeBayes	ILA	A41	A	10000	0.6519	610766
FreeBayes	ILA	A41	A	1000	0.4611	647709
FreeBayes	ILA	A41	A	2000	0.5519	638230
FreeBayes	ILA	A41	A	3000	0.5907	637370
FreeBayes	ILA	A41	A	4000	0.5963	628975
FreeBayes	ILA	A41	A	5000	0.6278	624339
FreeBayes	ILA	A41	A	6000	0.6185	621790
FreeBayes	ILA	A41	A	7000	0.6222	618715
FreeBayes	ILA	A41	A	8000	0.6259	616533
FreeBayes	ILA	A41	A	9000	0.6407	613856
FreeBayes	ILA	B11	B	10000	0.6981	608408
FreeBayes	ILA	B11	B	1000	0.5722	641656
FreeBayes	ILA	B11	B	2000	0.6019	633865
FreeBayes	ILA	B11	B	3000	0.6278	633865
FreeBayes	ILA	B11	B	4000	0.6704	622268
FreeBayes	ILA	B11	B	5000	0.6889	618540
FreeBayes	ILA	B11	B	6000	0.6852	617823
FreeBayes	ILA	B11	B	7000	0.6852	616294
FreeBayes	ILA	B11	B	8000	0.6796	613331
FreeBayes	ILA	B11	B	9000	0.6889	611324
FreeBayes	ILA	B12	B	10000	0.6889	588272
FreeBayes	ILA	B12	B	1000	0.5315	603693
FreeBayes	ILA	B12	B	2000	0.5907	602769
FreeBayes	ILA	B12	B	3000	0.6185	604951
FreeBayes	ILA	B12	B	4000	0.6407	597528
FreeBayes	ILA	B12	B	5000	0.6574	597305
FreeBayes	ILA	B12	B	6000	0.6741	595982
FreeBayes	ILA	B12	B	7000	0.6778	595982
FreeBayes	ILA	B12	B	8000	0.6778	593019
FreeBayes	ILA	B12	B	9000	0.6815	590199
FreeBayes	ILA	B21	B	10000	0.6556	598563
FreeBayes	ILA	B21	B	1000	0.5241	607898
FreeBayes	ILA	B21	B	2000	0.5926	612327
FreeBayes	ILA	B21	B	3000	0.6241	614812
FreeBayes	ILA	B21	B	4000	0.637	610527
FreeBayes	ILA	B21	B	5000	0.65	607134
FreeBayes	ILA	B21	B	6000	0.6481	607436
FreeBayes	ILA	B21	B	7000	0.6389	604856
FreeBayes	ILA	B21	B	8000	0.6463	604314
FreeBayes	ILA	B21	B	9000	0.6463	604155
FreeBayes	ILA	B31	B	10000	0.6833	587109
FreeBayes	ILA	B31	B	1000	0.5389	599614
FreeBayes	ILA	B31	B	2000	0.5926	597767
FreeBayes	ILA	B31	B	3000	0.6222	604266
FreeBayes	ILA	B31	B	4000	0.6537	594612
FreeBayes	ILA	B31	B	5000	0.663	592589
FreeBayes	ILA	B31	B	6000	0.6593	594644
FreeBayes	ILA	B31	B	7000	0.6685	590916
FreeBayes	ILA	B31	B	8000	0.6593	589132
FreeBayes	ILA	B31	B	9000	0.6722	586727
FreeBayes	ILA	B41	B	10000	0.6963	579908
FreeBayes	ILA	B41	B	1000	0.55	594803
FreeBayes	ILA	B41	B	2000	0.6019	596173
FreeBayes	ILA	B41	B	3000	0.6222	595186
FreeBayes	ILA	B41	B	4000	0.6463	590438
FreeBayes	ILA	B41	B	5000	0.6778	588909
FreeBayes	ILA	B41	B	6000	0.6704	587380
FreeBayes	ILA	B41	B	7000	0.6611	585420
FreeBayes	ILA	B41	B	8000	0.6648	585627
FreeBayes	ILA	B41	B	9000	0.6778	583126
FreeBayes	ILA	C11	C	10000	0.6778	612694
FreeBayes	ILA	C11	C	1000	0.6056	635697
FreeBayes	ILA	C11	C	2000	0.6352	636510
FreeBayes	ILA	C11	C	3000	0.6537	635315
FreeBayes	ILA	C11	C	4000	0.6685	626824
FreeBayes	ILA	C11	C	5000	0.6833	622507
FreeBayes	ILA	C11	C	6000	0.663	623495
FreeBayes	ILA	C11	C	7000	0.6685	619990
FreeBayes	ILA	C11	C	8000	0.6704	617170
FreeBayes	ILA	C11	C	9000	0.6833	613586
FreeBayes	ILA	C12	C	10000	0.6926	600108
FreeBayes	ILA	C12	C	1000	0.5593	607277
FreeBayes	ILA	C12	C	2000	0.6093	610989
FreeBayes	ILA	C12	C	3000	0.6519	618476
FreeBayes	ILA	C12	C	4000	0.6741	609858
FreeBayes	ILA	C12	C	5000	0.6852	608583
FreeBayes	ILA	C12	C	6000	0.663	609555
FreeBayes	ILA	C12	C	7000	0.6759	607341
FreeBayes	ILA	C12	C	8000	0.6741	605461
FreeBayes	ILA	C12	C	9000	0.6833	604298
FreeBayes	ILA	D11	D	10000	0.6704	633993
FreeBayes	ILA	D11	D	1000	0.5889	651771
FreeBayes	ILA	D11	D	2000	0.6167	656981
FreeBayes	ILA	D11	D	3000	0.6333	654719
FreeBayes	ILA	D11	D	4000	0.6481	647741
FreeBayes	ILA	D11	D	5000	0.6796	643057
FreeBayes	ILA	D11	D	6000	0.6648	642627
FreeBayes	ILA	D11	D	7000	0.6593	641608
FreeBayes	ILA	D11	D	8000	0.6648	640333
FreeBayes	ILA	D11	D	9000	0.6722	636844
FreeBayes	ILA	D12	D	10000	0.6759	616166
FreeBayes	ILA	D12	D	1000	0.6	617887
FreeBayes	ILA	D12	D	2000	0.6444	623399
FreeBayes	ILA	D12	D	3000	0.65	627637
FreeBayes	ILA	D12	D	4000	0.6537	625693
FreeBayes	ILA	D12	D	5000	0.6722	620707
FreeBayes	ILA	D12	D	6000	0.6556	622363
FreeBayes	ILA	D12	D	7000	0.6556	622140
FreeBayes	ILA	D12	D	8000	0.6593	621121
FreeBayes	ILA	D12	D	9000	0.6685	619193
FreeBayes	ITA	A11	A	10000	0.7665	206801
FreeBayes	ITA	A11	A	1000	0.5313	365495
FreeBayes	ITA	A11	A	2000	0.621	306702
FreeBayes	ITA	A11	A	3000	0.6633	278765
FreeBayes	ITA	A11	A	4000	0.6768	254948
FreeBayes	ITA	A11	A	5000	0.7191	242668
FreeBayes	ITA	A11	A	6000	0.7343	231034
FreeBayes	ITA	A11	A	7000	0.7462	223144
FreeBayes	ITA	A11	A	8000	0.7462	216841
FreeBayes	ITA	A11	A	9000	0.753	210807
FreeBayes	ITA	A12	A	10000	0.753	191160
FreeBayes	ITA	A12	A	1000	0.5431	351440
FreeBayes	ITA	A12	A	2000	0.621	290653
FreeBayes	ITA	A12	A	3000	0.6464	260083
FreeBayes	ITA	A12	A	4000	0.692	238531
FreeBayes	ITA	A12	A	5000	0.714	224469
FreeBayes	ITA	A12	A	6000	0.7394	213987
FreeBayes	ITA	A12	A	7000	0.7445	206997
FreeBayes	ITA	A12	A	8000	0.7411	200366
FreeBayes	ITA	A12	A	9000	0.7428	194292
FreeBayes	ITA	A21	A	10000	0.7766	188176
FreeBayes	ITA	A21	A	1000	0.5838	352086
FreeBayes	ITA	A21	A	2000	0.6565	292198
FreeBayes	ITA	A21	A	3000	0.7022	258946
FreeBayes	ITA	A21	A	4000	0.6971	236275
FreeBayes	ITA	A21	A	5000	0.7377	222204
FreeBayes	ITA	A21	A	6000	0.7293	212655
FreeBayes	ITA	A21	A	7000	0.7411	204879
FreeBayes	ITA	A21	A	8000	0.7479	198012
FreeBayes	ITA	A21	A	9000	0.7547	191307
FreeBayes	ITA	A31	A	10000	0.7614	186876
FreeBayes	ITA	A31	A	1000	0.5448	350336
FreeBayes	ITA	A31	A	2000	0.6193	285395
FreeBayes	ITA	A31	A	3000	0.6633	255791
FreeBayes	ITA	A31	A	4000	0.7056	231696
FreeBayes	ITA	A31	A	5000	0.714	219997
FreeBayes	ITA	A31	A	6000	0.7259	209801
FreeBayes	ITA	A31	A	7000	0.7479	202320
FreeBayes	ITA	A31	A	8000	0.753	195706
FreeBayes	ITA	A31	A	9000	0.758	190138
FreeBayes	ITA	A41	A	10000	0.758	189116
FreeBayes	ITA	A41	A	1000	0.5296	351457
FreeBayes	ITA	A41	A	2000	0.6227	289222
FreeBayes	ITA	A41	A	3000	0.665	258301
FreeBayes	ITA	A41	A	4000	0.6971	235531
FreeBayes	ITA	A41	A	5000	0.7191	222662
FreeBayes	ITA	A41	A	6000	0.736	212140
FreeBayes	ITA	A41	A	7000	0.7496	204740
FreeBayes	ITA	A41	A	8000	0.736	197186
FreeBayes	ITA	A41	A	9000	0.7496	191896
FreeBayes	ITA	B11	B	1000	0.6701	372845
FreeBayes	ITA	B11	B	2000	0.7496	316030
FreeBayes	ITA	B11	B	3000	0.7766	283801
FreeBayes	ITA	B11	B	4000	0.7986	263026
FreeBayes	ITA	B11	B	5000	0.8139	247165
FreeBayes	ITA	B11	B	6000	0.8173	235964
FreeBayes	ITA	B11	B	7000	0.8308	229358
FreeBayes	ITA	B11	B	8000	0.8291	221885
FreeBayes	ITA	B12	B	1000	0.7157	357924
FreeBayes	ITA	B12	B	2000	0.7665	297128
FreeBayes	ITA	B12	B	3000	0.7986	266714
FreeBayes	ITA	B12	B	4000	0.819	245669
FreeBayes	ITA	B12	B	5000	0.8393	230593
FreeBayes	ITA	B12	B	6000	0.8359	219890
FreeBayes	ITA	B12	B	7000	0.8511	212704
FreeBayes	ITA	B12	B	8000	0.8426	205975
FreeBayes	ITA	B12	B	9000	0.8596	199516
FreeBayes	ITA	B21	B	10000	0.8714	193188
FreeBayes	ITA	B21	B	1000	0.6904	353917
FreeBayes	ITA	B21	B	2000	0.7716	293768
FreeBayes	ITA	B21	B	3000	0.7986	262805
FreeBayes	ITA	B21	B	4000	0.8291	240870
FreeBayes	ITA	B21	B	5000	0.8477	225900
FreeBayes	ITA	B21	B	6000	0.8596	217544
FreeBayes	ITA	B21	B	7000	0.8596	208722
FreeBayes	ITA	B21	B	8000	0.8596	202778
FreeBayes	ITA	B21	B	9000	0.8731	196564
FreeBayes	ITA	B31	B	10000	0.8663	198723
FreeBayes	ITA	B31	B	1000	0.6971	359052
FreeBayes	ITA	B31	B	2000	0.7682	300627
FreeBayes	ITA	B31	B	3000	0.8122	268578
FreeBayes	ITA	B31	B	4000	0.8308	247639
FreeBayes	ITA	B31	B	5000	0.8409	232179
FreeBayes	ITA	B31	B	6000	0.8477	221926
FreeBayes	ITA	B31	B	7000	0.8562	215001
FreeBayes	ITA	B31	B	8000	0.8511	208043
FreeBayes	ITA	B31	B	9000	0.8663	201920
FreeBayes	ITA	B41	B	10000	0.8528	202140
FreeBayes	ITA	B41	B	1000	0.7022	366999
FreeBayes	ITA	B41	B	2000	0.7783	305271
FreeBayes	ITA	B41	B	3000	0.8054	273573
FreeBayes	ITA	B41	B	4000	0.8223	252095
FreeBayes	ITA	B41	B	5000	0.8376	236945
FreeBayes	ITA	B41	B	6000	0.8342	226325
FreeBayes	ITA	B41	B	7000	0.8477	217953
FreeBayes	ITA	B41	B	8000	0.8443	211788
FreeBayes	ITA	B41	B	9000	0.8511	205370
FreeBayes	ITA	C11	C	1000	0.692	392042
FreeBayes	ITA	C11	C	2000	0.7479	336519
FreeBayes	ITA	C11	C	3000	0.78	311354
FreeBayes	ITA	C11	C	4000	0.8003	291339
FreeBayes	ITA	C11	C	5000	0.802	278830
FreeBayes	ITA	C11	C	6000	0.802	271104
FreeBayes	ITA	C11	C	7000	0.8088	263983
FreeBayes	ITA	C11	C	8000	0.8037	258423
FreeBayes	ITA	C12	C	1000	0.7157	377251
FreeBayes	ITA	C12	C	2000	0.7631	321541
FreeBayes	ITA	C12	C	3000	0.7919	295959
FreeBayes	ITA	C12	C	4000	0.8054	276206
FreeBayes	ITA	C12	C	5000	0.8088	265569
FreeBayes	ITA	C12	C	6000	0.8105	257777
FreeBayes	ITA	C12	C	7000	0.819	250942
FreeBayes	ITA	C12	C	8000	0.819	245702
FreeBayes	ITA	C12	C	9000	0.8206	240641
FreeBayes	ITA	D11	D	1000	0.6819	391976
FreeBayes	ITA	D11	D	2000	0.7259	328818
FreeBayes	ITA	D11	D	3000	0.7462	295901
FreeBayes	ITA	D11	D	4000	0.7699	272339
FreeBayes	ITA	D11	D	5000	0.7783	258595
FreeBayes	ITA	D11	D	6000	0.7851	247607
FreeBayes	ITA	D11	D	7000	0.8054	239586
FreeBayes	ITA	D11	D	8000	0.7953	232350
FreeBayes	ITA	D11	D	9000	0.797	226039
FreeBayes	ITA	D12	D	10000	0.8206	206171
FreeBayes	ITA	D12	D	1000	0.6904	375281
FreeBayes	ITA	D12	D	2000	0.7428	310005
FreeBayes	ITA	D12	D	3000	0.7733	278413
FreeBayes	ITA	D12	D	4000	0.7817	255267
FreeBayes	ITA	D12	D	5000	0.7953	239938
FreeBayes	ITA	D12	D	6000	0.7953	230642
FreeBayes	ITA	D12	D	7000	0.8054	223087
FreeBayes	ITA	D12	D	8000	0.8071	216407
FreeBayes	ITA	D12	D	9000	0.8122	210316
Virmid	ILH	A11	A	100	0	470.743
Virmid	ILH	A11	A	200	0	1129.78
Virmid	ILH	A11	A	300	0	1726.06
Virmid	ILH	A11	A	400	0	2055.58
Virmid	ILH	A12	A	100	0	502.126
Virmid	ILH	A12	A	200	0	1082.71
Virmid	ILH	A12	A	300	0	1631.91
Virmid	ILH	A12	A	400	0	2024.2
Virmid	ILH	A21	A	100	0	533.509
Virmid	ILH	A21	A	200	0	1208.24
Virmid	ILH	A21	A	300	0	1490.69
Virmid	ILH	A21	A	400	0	1741.75
Virmid	ILH	A21	A	500	0	1977.12
Virmid	ILH	A21	A	600	0	2322.33
Virmid	ILH	A21	A	700	0	2777.39
Virmid	ILH	A31	A	100	0	486.435
Virmid	ILH	A31	A	200	0	957.178
Virmid	ILH	A31	A	300	0	1333.77
Virmid	ILH	A31	A	400	0	1788.82
Virmid	ILH	A31	A	500	0	1961.43
Virmid	ILH	A31	A	600	0	2463.56
Virmid	ILH	A31	A	700	0	2369.41
Virmid	ILH	A41	A	100	0	298.137
Virmid	ILH	A41	A	200	0	925.795
Virmid	ILH	A41	A	300	0	1569.14
Virmid	ILH	A41	A	400	0	2102.65
Virmid	ILH	A41	A	500	0	2275.26
Virmid	ILH	A41	A	600	0	2322.33
Virmid	ILH	A41	A	700	0	2369.41
Virmid	ILH	A41	A	800	0	2604.78
Virmid	ILH	B11	B	100	0.0019	549.201
Virmid	ILH	B11	B	200	0	1035.64
Virmid	ILH	B11	B	300	0	1726.06
Virmid	ILH	B11	B	400	0	2181.11
Virmid	ILH	B11	B	500	0	2573.4
Virmid	ILH	B11	B	600	0	2824.46
Virmid	ILH	B12	B	100	0.0097	486.435
Virmid	ILH	B12	B	200	0	863.029
Virmid	ILH	B12	B	300	0	1569.14
Virmid	ILH	B12	B	400	0	2008.5
Virmid	ILH	B12	B	500	0	2008.5
Virmid	ILH	B12	B	600	0	2228.18
Virmid	ILH	B21	B	1000	0	3138.29
Virmid	ILH	B21	B	100	0	455.052
Virmid	ILH	B21	B	200	0	753.189
Virmid	ILH	B21	B	300	0	1349.46
Virmid	ILH	B21	B	400	0	1537.76
Virmid	ILH	B21	B	500	0	1930.05
Virmid	ILH	B21	B	600	0	2275.26
Virmid	ILH	B21	B	700	0	2338.03
Virmid	ILH	B21	B	800	0	2494.94
Virmid	ILH	B21	B	900	0	2840.15
Virmid	ILH	B31	B	1000	0	2871.53
Virmid	ILH	B31	B	100	0.0078	329.52
Virmid	ILH	B31	B	200	0	690.424
Virmid	ILH	B31	B	300	0	1223.93
Virmid	ILH	B31	B	400	0	1537.76
Virmid	ILH	B31	B	500	0	1945.74
Virmid	ILH	B31	B	600	0	2118.34
Virmid	ILH	B31	B	700	0	2322.33
Virmid	ILH	B31	B	800	0	2400.79
Virmid	ILH	B31	B	900	0	2353.72
Virmid	ILH	B41	B	1000	0	1710.37
Virmid	ILH	B41	B	100	0.0019	235.372
Virmid	ILH	B41	B	200	0.0019	203.989
Virmid	ILH	B41	B	300	0	329.52
Virmid	ILH	B41	B	400	0	407.978
Virmid	ILH	B41	B	500	0	627.658
Virmid	ILH	B41	B	600	0	894.412
Virmid	ILH	B41	B	700	0	1223.93
Virmid	ILH	B41	B	800	0	1333.77
Virmid	ILH	B41	B	900	0	1443.61
Virmid	ILH	C11	C	1000	0.039	11862.7
Virmid	ILH	C11	C	100	0.1891	2306.64
Virmid	ILH	C11	C	200	0.1696	3671.8
Virmid	ILH	C11	C	300	0.1306	5052.64
Virmid	ILH	C11	C	400	0.0975	5868.6
Virmid	ILH	C11	C	500	0.0702	7249.45
Virmid	ILH	C11	C	600	0.0604	8473.38
Virmid	ILH	C11	C	700	0.0546	9320.72
Virmid	ILH	C11	C	800	0.0429	10073.9
Virmid	ILH	C11	C	900	0.037	10952.6
Virmid	ILH	C12	C	1000	0.0448	12270.7
Virmid	ILH	C12	C	100	0.23	2651.85
Virmid	ILH	C12	C	200	0.1579	3734.56
Virmid	ILH	C12	C	300	0.1228	5115.41
Virmid	ILH	C12	C	400	0.1072	6402.11
Virmid	ILH	C12	C	500	0.0819	7390.67
Virmid	ILH	C12	C	600	0.078	8677.37
Virmid	ILH	C12	C	700	0.0682	9807.15
Virmid	ILH	C12	C	800	0.0507	10544.7
Virmid	ILH	C12	C	900	0.0429	11533.2
Virmid	ILH	D11	D	1000	0.9766	9885.61
Virmid	ILH	D11	D	100	0.7446	1977.12
Virmid	ILH	D11	D	200	0.8304	3326.59
Virmid	ILH	D11	D	300	0.883	4299.46
Virmid	ILH	D11	D	400	0.9201	5664.61
Virmid	ILH	D11	D	500	0.9493	6464.87
Virmid	ILH	D11	D	600	0.9513	6778.7
Virmid	ILH	D11	D	700	0.961	7751.57
Virmid	ILH	D11	D	800	0.963	8410.61
Virmid	ILH	D11	D	900	0.9688	9006.89
Virmid	ILH	D12	D	1000	0.9727	9038.27
Virmid	ILH	D12	D	100	0.7271	1961.43
Virmid	ILH	D12	D	200	0.8343	3452.12
Virmid	ILH	D12	D	300	0.885	4989.88
Virmid	ILH	D12	D	400	0.9006	6056.9
Virmid	ILH	D12	D	500	0.9415	6825.78
Virmid	ILH	D12	D	600	0.9435	7437.74
Virmid	ILH	D12	D	700	0.9513	7767.26
Virmid	ILH	D12	D	800	0.961	8379.23
Virmid	ILH	D12	D	900	0.9649	8818.59
Virmid	ILA	A11	A	10000	0	0
Virmid	ILA	A11	A	1000	0	63.7227
Virmid	ILA	A11	A	2000	0	15.9307
Virmid	ILA	A11	A	3000	0	15.9307
Virmid	ILA	A11	A	4000	0	47.792
Virmid	ILA	A11	A	5000	0	47.792
Virmid	ILA	A11	A	6000	0	31.8613
Virmid	ILA	A11	A	7000	0	15.9307
Virmid	ILA	A11	A	8000	0	15.9307
Virmid	ILA	A11	A	9000	0	15.9307
Virmid	ILA	A12	A	10000	0	302.683
Virmid	ILA	A12	A	1000	0	15.9307
Virmid	ILA	A12	A	2000	0	15.9307
Virmid	ILA	A12	A	3000	0	111.515
Virmid	ILA	A12	A	4000	0	127.445
Virmid	ILA	A12	A	5000	0	191.168
Virmid	ILA	A12	A	6000	0	207.099
Virmid	ILA	A12	A	7000	0	223.029
Virmid	ILA	A12	A	8000	0	270.821
Virmid	ILA	A12	A	9000	0	270.821
Virmid	ILA	A21	A	10000	0	31.8613
Virmid	ILA	A21	A	1000	0	15.9307
Virmid	ILA	A21	A	2000	0	31.8613
Virmid	ILA	A21	A	3000	0.0019	31.8613
Virmid	ILA	A21	A	4000	0	15.9307
Virmid	ILA	A21	A	5000	0	63.7227
Virmid	ILA	A21	A	6000	0	47.792
Virmid	ILA	A21	A	7000	0	31.8613
Virmid	ILA	A21	A	8000	0	47.792
Virmid	ILA	A21	A	9000	0	31.8613
Virmid	ILA	A31	A	10000	0	15.9307
Virmid	ILA	A31	A	1000	0	63.7227
Virmid	ILA	A31	A	2000	0	15.9307
Virmid	ILA	A31	A	3000	0	31.8613
Virmid	ILA	A31	A	4000	0	31.8613
Virmid	ILA	A31	A	5000	0	15.9307
Virmid	ILA	A31	A	6000	0	15.9307
Virmid	ILA	A31	A	7000	0	31.8613
Virmid	ILA	A31	A	8000	0	31.8613
Virmid	ILA	A31	A	9000	0	15.9307
Virmid	ILA	A41	A	10000	0	47.792
Virmid	ILA	A41	A	1000	0	47.792
Virmid	ILA	A41	A	2000	0	63.7227
Virmid	ILA	A41	A	3000	0	63.7227
Virmid	ILA	A41	A	4000	0	15.9307
Virmid	ILA	A41	A	5000	0	0
Virmid	ILA	A41	A	6000	0	31.8613
Virmid	ILA	A41	A	7000	0	47.792
Virmid	ILA	A41	A	8000	0	0
Virmid	ILA	A41	A	9000	0	15.9307
Virmid	ILA	B11	B	10000	0	63.7227
Virmid	ILA	B11	B	1000	0.0019	79.6533
Virmid	ILA	B11	B	2000	0	47.792
Virmid	ILA	B11	B	3000	0	31.8613
Virmid	ILA	B11	B	4000	0	31.8613
Virmid	ILA	B11	B	5000	0	31.8613
Virmid	ILA	B11	B	6000	0	31.8613
Virmid	ILA	B11	B	7000	0	47.792
Virmid	ILA	B11	B	8000	0	63.7227
Virmid	ILA	B11	B	9000	0	79.6533
Virmid	ILA	B12	B	10000	0	223.029
Virmid	ILA	B12	B	1000	0	15.9307
Virmid	ILA	B12	B	2000	0	47.792
Virmid	ILA	B12	B	3000	0.0019	79.6533
Virmid	ILA	B12	B	4000	0.0019	159.307
Virmid	ILA	B12	B	5000	0	111.515
Virmid	ILA	B12	B	6000	0	127.445
Virmid	ILA	B12	B	7000	0	191.168
Virmid	ILA	B12	B	8000	0	207.099
Virmid	ILA	B12	B	9000	0	254.891
Virmid	ILA	B21	B	10000	0.0019	175.237
Virmid	ILA	B21	B	1000	0.0019	47.792
Virmid	ILA	B21	B	2000	0.0019	31.8613
Virmid	ILA	B21	B	3000	0.0037	31.8613
Virmid	ILA	B21	B	4000	0.0019	47.792
Virmid	ILA	B21	B	5000	0.0019	79.6533
Virmid	ILA	B21	B	6000	0.0019	95.584
Virmid	ILA	B21	B	7000	0.0019	79.6533
Virmid	ILA	B21	B	8000	0.0019	95.584
Virmid	ILA	B21	B	9000	0.0019	127.445
Virmid	ILA	B31	B	10000	0	95.584
Virmid	ILA	B31	B	1000	0	47.792
Virmid	ILA	B31	B	2000	0	47.792
Virmid	ILA	B31	B	3000	0.0019	63.7227
Virmid	ILA	B31	B	4000	0	47.792
Virmid	ILA	B31	B	5000	0	47.792
Virmid	ILA	B31	B	6000	0	47.792
Virmid	ILA	B31	B	7000	0	63.7227
Virmid	ILA	B31	B	8000	0	111.515
Virmid	ILA	B31	B	9000	0	111.515
Virmid	ILA	B41	B	10000	0	95.584
Virmid	ILA	B41	B	1000	0.0056	95.584
Virmid	ILA	B41	B	2000	0.0037	47.792
Virmid	ILA	B41	B	3000	0	47.792
Virmid	ILA	B41	B	4000	0	47.792
Virmid	ILA	B41	B	5000	0	47.792
Virmid	ILA	B41	B	6000	0	63.7227
Virmid	ILA	B41	B	7000	0	63.7227
Virmid	ILA	B41	B	8000	0	95.584
Virmid	ILA	B41	B	9000	0	111.515
Virmid	ILA	C11	C	10000	0.0889	111.515
Virmid	ILA	C11	C	1000	0.1611	223.029
Virmid	ILA	C11	C	2000	0.1093	127.445
Virmid	ILA	C11	C	3000	0.1111	111.515
Virmid	ILA	C11	C	4000	0.0963	79.6533
Virmid	ILA	C11	C	5000	0.0907	111.515
Virmid	ILA	C11	C	6000	0.0796	95.584
Virmid	ILA	C11	C	7000	0.087	127.445
Virmid	ILA	C11	C	8000	0.0796	127.445
Virmid	ILA	C11	C	9000	0.0852	127.445
Virmid	ILA	C12	C	10000	0.0963	223.029
Virmid	ILA	C12	C	1000	0.1444	207.099
Virmid	ILA	C12	C	2000	0.1296	175.237
Virmid	ILA	C12	C	3000	0.1167	159.307
Virmid	ILA	C12	C	4000	0.1148	175.237
Virmid	ILA	C12	C	5000	0.1111	207.099
Virmid	ILA	C12	C	6000	0.1204	207.099
Virmid	ILA	C12	C	7000	0.1111	223.029
Virmid	ILA	C12	C	8000	0.1111	223.029
Virmid	ILA	C12	C	9000	0.1111	207.099
Virmid	ILA	D11	D	10000	0.7019	764.672
Virmid	ILA	D11	D	1000	0.6611	716.88
Virmid	ILA	D11	D	2000	0.6889	732.811
Virmid	ILA	D11	D	3000	0.6907	764.672
Virmid	ILA	D11	D	4000	0.7037	716.88
Virmid	ILA	D11	D	5000	0.7111	716.88
Virmid	ILA	D11	D	6000	0.6926	685.019
Virmid	ILA	D11	D	7000	0.7019	732.811
Virmid	ILA	D11	D	8000	0.6981	748.741
Virmid	ILA	D11	D	9000	0.7019	748.741
Virmid	ILA	D12	D	10000	0.6907	876.187
Virmid	ILA	D12	D	1000	0.6481	716.88
Virmid	ILA	D12	D	2000	0.6537	764.672
Virmid	ILA	D12	D	3000	0.6796	796.533
Virmid	ILA	D12	D	4000	0.6926	844.325
Virmid	ILA	D12	D	5000	0.6944	780.603
Virmid	ILA	D12	D	6000	0.6963	796.533
Virmid	ILA	D12	D	7000	0.6926	812.464
Virmid	ILA	D12	D	8000	0.6889	844.325
Virmid	ILA	D12	D	9000	0.6926	844.325
Virmid	ITA	A11	A	10000	0	40.8794
Virmid	ITA	A11	A	1000	0	0
Virmid	ITA	A11	A	2000	0	0
Virmid	ITA	A11	A	3000	0	0
Virmid	ITA	A11	A	4000	0	0
Virmid	ITA	A11	A	5000	0	0
Virmid	ITA	A11	A	6000	0	8.17588
Virmid	ITA	A11	A	7000	0	8.17588
Virmid	ITA	A11	A	8000	0	16.3518
Virmid	ITA	A11	A	9000	0	16.3518
Virmid	ITA	A12	A	10000	0	8.17588
Virmid	ITA	A12	A	1000	0	0
Virmid	ITA	A12	A	2000	0	0
Virmid	ITA	A12	A	3000	0	0
Virmid	ITA	A12	A	4000	0	0
Virmid	ITA	A12	A	5000	0	0
Virmid	ITA	A12	A	6000	0	0
Virmid	ITA	A12	A	7000	0	0
Virmid	ITA	A12	A	8000	0	0
Virmid	ITA	A12	A	9000	0	0
Virmid	ITA	A21	A	10000	0	32.7035
Virmid	ITA	A21	A	1000	0	0
Virmid	ITA	A21	A	2000	0	0
Virmid	ITA	A21	A	3000	0	8.17588
Virmid	ITA	A21	A	4000	0	8.17588
Virmid	ITA	A21	A	5000	0	8.17588
Virmid	ITA	A21	A	6000	0	16.3518
Virmid	ITA	A21	A	7000	0	16.3518
Virmid	ITA	A21	A	8000	0	32.7035
Virmid	ITA	A21	A	9000	0	32.7035
Virmid	ITA	A31	A	10000	0	16.3518
Virmid	ITA	A31	A	1000	0	0
Virmid	ITA	A31	A	2000	0	0
Virmid	ITA	A31	A	3000	0	0
Virmid	ITA	A31	A	4000	0	0
Virmid	ITA	A31	A	5000	0	0
Virmid	ITA	A31	A	6000	0	0
Virmid	ITA	A31	A	7000	0	8.17588
Virmid	ITA	A31	A	8000	0	8.17588
Virmid	ITA	A31	A	9000	0	8.17588
Virmid	ITA	A41	A	10000	0	8.17588
Virmid	ITA	A41	A	1000	0	0
Virmid	ITA	A41	A	2000	0	0
Virmid	ITA	A41	A	3000	0	0
Virmid	ITA	A41	A	4000	0	0
Virmid	ITA	A41	A	5000	0	0
Virmid	ITA	A41	A	6000	0	0
Virmid	ITA	A41	A	7000	0	8.17588
Virmid	ITA	A41	A	8000	0	8.17588
Virmid	ITA	A41	A	9000	0	8.17588
Virmid	ITA	B11	B	1000	0	0
Virmid	ITA	B11	B	2000	0	0
Virmid	ITA	B11	B	3000	0	8.17588
Virmid	ITA	B11	B	4000	0	16.3518
Virmid	ITA	B11	B	5000	0	24.5276
Virmid	ITA	B11	B	6000	0	8.17588
Virmid	ITA	B11	B	7000	0	24.5276
Virmid	ITA	B11	B	8000	0	32.7035
Virmid	ITA	B12	B	1000	0	8.17588
Virmid	ITA	B12	B	2000	0	0
Virmid	ITA	B12	B	3000	0	8.17588
Virmid	ITA	B12	B	4000	0	16.3518
Virmid	ITA	B12	B	5000	0	40.8794
Virmid	ITA	B12	B	6000	0	32.7035
Virmid	ITA	B12	B	7000	0	32.7035
Virmid	ITA	B12	B	8000	0	40.8794
Virmid	ITA	B12	B	9000	0	40.8794
Virmid	ITA	B21	B	10000	0	24.5276
Virmid	ITA	B21	B	1000	0	8.17588
Virmid	ITA	B21	B	2000	0	16.3518
Virmid	ITA	B21	B	3000	0	16.3518
Virmid	ITA	B21	B	4000	0	24.5276
Virmid	ITA	B21	B	5000	0	24.5276
Virmid	ITA	B21	B	6000	0	24.5276
Virmid	ITA	B21	B	7000	0	32.7035
Virmid	ITA	B21	B	8000	0	32.7035
Virmid	ITA	B21	B	9000	0	24.5276
Virmid	ITA	B31	B	10000	0	57.2312
Virmid	ITA	B31	B	1000	0	8.17588
Virmid	ITA	B31	B	2000	0	8.17588
Virmid	ITA	B31	B	3000	0	16.3518
Virmid	ITA	B31	B	4000	0	16.3518
Virmid	ITA	B31	B	5000	0	16.3518
Virmid	ITA	B31	B	6000	0	24.5276
Virmid	ITA	B31	B	7000	0	24.5276
Virmid	ITA	B31	B	8000	0	49.0553
Virmid	ITA	B31	B	9000	0	49.0553
Virmid	ITA	B41	B	10000	0	24.5276
Virmid	ITA	B41	B	1000	0	0
Virmid	ITA	B41	B	2000	0	0
Virmid	ITA	B41	B	3000	0	0
Virmid	ITA	B41	B	4000	0	24.5276
Virmid	ITA	B41	B	5000	0	24.5276
Virmid	ITA	B41	B	6000	0	32.7035
Virmid	ITA	B41	B	7000	0	24.5276
Virmid	ITA	B41	B	8000	0	24.5276
Virmid	ITA	B41	B	9000	0	32.7035
Virmid	ITA	C11	C	1000	0.0558	0
Virmid	ITA	C11	C	2000	0.0491	24.5276
Virmid	ITA	C11	C	3000	0.0525	16.3518
Virmid	ITA	C11	C	4000	0.0491	16.3518
Virmid	ITA	C11	C	5000	0.0541	32.7035
Virmid	ITA	C11	C	6000	0.0575	40.8794
Virmid	ITA	C11	C	7000	0.0592	40.8794
Virmid	ITA	C11	C	8000	0.0541	40.8794
Virmid	ITA	C12	C	1000	0.0795	8.17588
Virmid	ITA	C12	C	2000	0.0829	16.3518
Virmid	ITA	C12	C	3000	0.0948	16.3518
Virmid	ITA	C12	C	4000	0.0863	32.7035
Virmid	ITA	C12	C	5000	0.0795	32.7035
Virmid	ITA	C12	C	6000	0.0914	24.5276
Virmid	ITA	C12	C	7000	0.0829	32.7035
Virmid	ITA	C12	C	8000	0.0829	57.2312
Virmid	ITA	C12	C	9000	0.0812	73.5829
Virmid	ITA	D11	D	1000	0.1997	24.5276
Virmid	ITA	D11	D	2000	0.1946	32.7035
Virmid	ITA	D11	D	3000	0.1878	24.5276
Virmid	ITA	D11	D	4000	0.1878	32.7035
Virmid	ITA	D11	D	5000	0.1844	32.7035
Virmid	ITA	D11	D	6000	0.1912	24.5276
Virmid	ITA	D11	D	7000	0.1912	24.5276
Virmid	ITA	D11	D	8000	0.1878	24.5276
Virmid	ITA	D11	D	9000	0.181	24.5276
Virmid	ITA	D12	D	10000	0.2453	65.407
Virmid	ITA	D12	D	1000	0.2521	49.0553
Virmid	ITA	D12	D	2000	0.247	24.5276
Virmid	ITA	D12	D	3000	0.2453	24.5276
Virmid	ITA	D12	D	4000	0.2504	40.8794
Virmid	ITA	D12	D	5000	0.2504	32.7035
Virmid	ITA	D12	D	6000	0.2538	24.5276
Virmid	ITA	D12	D	7000	0.2504	40.8794
Virmid	ITA	D12	D	8000	0.2521	40.8794
Virmid	ITA	D12	D	9000	0.2453	49.0553
LoFreq	ILH	A11	A	100	0.0487	8834.28
LoFreq	ILH	A11	A	200	0.0585	7782.96
LoFreq	ILH	A11	A	300	0.0585	7202.37
LoFreq	ILH	A11	A	400	0.076	6763.01
LoFreq	ILH	A12	A	100	0.0156	5931.37
LoFreq	ILH	A12	A	200	0.0273	2526.32
LoFreq	ILH	A12	A	300	0.0156	1067.02
LoFreq	ILH	A12	A	400	0.0117	737.498
LoFreq	ILH	A21	A	100	0.0624	10183.7
LoFreq	ILH	A21	A	200	0.0741	9697.31
LoFreq	ILH	A21	A	300	0.0916	8991.2
LoFreq	ILH	A21	A	400	0.1131	8410.61
LoFreq	ILH	A21	A	500	0.117	7798.65
LoFreq	ILH	A21	A	600	0.1345	6637.48
LoFreq	ILH	A21	A	700	0.1384	5507.7
LoFreq	ILH	A31	A	100	0.0682	9916.99
LoFreq	ILH	A31	A	200	0.0819	9273.64
LoFreq	ILH	A31	A	300	0.1033	8143.86
LoFreq	ILH	A31	A	400	0.1248	7155.3
LoFreq	ILH	A31	A	500	0.1267	6621.79
LoFreq	ILH	A31	A	600	0.1092	5711.69
LoFreq	ILH	A31	A	700	0.1092	5617.54
LoFreq	ILH	A41	A	100	0.0604	9399.17
LoFreq	ILH	A41	A	200	0.0799	8567.53
LoFreq	ILH	A41	A	300	0.1072	7751.57
LoFreq	ILH	A41	A	400	0.115	6982.69
LoFreq	ILH	A41	A	500	0.1014	5633.23
LoFreq	ILH	A41	A	600	0.1053	4738.82
LoFreq	ILH	A41	A	700	0.1014	4032.7
LoFreq	ILH	A41	A	800	0.115	3483.5
LoFreq	ILH	B11	B	100	0.1384	6700.25
LoFreq	ILH	B11	B	200	0.2495	6135.35
LoFreq	ILH	B11	B	300	0.3041	4738.82
LoFreq	ILH	B11	B	400	0.347	3546.27
LoFreq	ILH	B11	B	500	0.3723	3059.83
LoFreq	ILH	B11	B	600	0.4347	2526.32
LoFreq	ILH	B12	B	100	0.1267	4487.75
LoFreq	ILH	B12	B	200	0.1423	2149.73
LoFreq	ILH	B12	B	300	0.1267	627.658
LoFreq	ILH	B12	B	400	0.154	721.806
LoFreq	ILH	B12	B	500	0.1754	517.818
LoFreq	ILH	B12	B	600	0.1813	235.372
LoFreq	ILH	B21	B	1000	0.2651	470.743
LoFreq	ILH	B21	B	100	0.1092	6825.78
LoFreq	ILH	B21	B	200	0.1793	3750.25
LoFreq	ILH	B21	B	300	0.1715	1553.45
LoFreq	ILH	B21	B	400	0.1832	1255.32
LoFreq	ILH	B21	B	500	0.193	815.955
LoFreq	ILH	B21	B	600	0.2066	721.806
LoFreq	ILH	B21	B	700	0.2339	564.892
LoFreq	ILH	B21	B	800	0.2515	407.978
LoFreq	ILH	B21	B	900	0.269	564.892
[truncated: 1,394 more rows]

## Sheet: fig.S3
Platform	Samples	Type	Depth	RejectedRatio_by_triallelic_site
ILH	A11	A	100	0
ILH	A11	A	200	0
ILH	A11	A	300	0
ILH	A11	A	400	0
ILH	A12	A	100	0
ILH	A12	A	200	0
ILH	A12	A	300	0
ILH	A12	A	400	0
ILH	A21	A	100	0
ILH	A21	A	200	0
ILH	A21	A	300	0
ILH	A21	A	400	0
ILH	A21	A	500	0
ILH	A21	A	600	0
ILH	A21	A	700	0
ILH	A31	A	100	0
ILH	A31	A	200	0
ILH	A31	A	300	0
ILH	A31	A	400	0
ILH	A31	A	500	0
ILH	A31	A	600	0
ILH	A31	A	700	0.1949
ILH	A41	A	100	0
ILH	A41	A	200	0
ILH	A41	A	300	0
ILH	A41	A	400	0
ILH	A41	A	500	0
ILH	A41	A	600	0
ILH	A41	A	700	0
ILH	A41	A	800	0.1949
ILH	B11	B	100	0
ILH	B11	B	200	0
ILH	B11	B	300	0
ILH	B11	B	400	0
ILH	B11	B	500	0
ILH	B11	B	600	0
ILH	B12	B	100	0
ILH	B12	B	200	0
ILH	B12	B	300	0
ILH	B12	B	400	0
ILH	B12	B	500	0
ILH	B12	B	600	0.1949
ILH	B21	B	1000	0.7797
ILH	B21	B	100	0
ILH	B21	B	200	0
ILH	B21	B	300	0
ILH	B21	B	400	0
ILH	B21	B	500	0
ILH	B21	B	600	0.1949
ILH	B21	B	700	0
ILH	B21	B	800	0.3899
ILH	B21	B	900	0.5848
ILH	B31	B	1000	0.9747
ILH	B31	B	100	0
ILH	B31	B	200	0
ILH	B31	B	300	0
ILH	B31	B	400	0
ILH	B31	B	500	0
ILH	B31	B	600	0.1949
ILH	B31	B	700	0.3899
ILH	B31	B	800	0.3899
ILH	B31	B	900	0.3899
ILH	B41	B	1000	1.1696
ILH	B41	B	100	0
ILH	B41	B	1100	1.5595
ILH	B41	B	1200	1.9493
ILH	B41	B	1300	1.3645
ILH	B41	B	1400	2.3392
ILH	B41	B	1500	2.729
ILH	B41	B	1600	3.1189
ILH	B41	B	1700	3.1189
ILH	B41	B	1800	3.5088
ILH	B41	B	1900	3.8986
ILH	B41	B	200	0
ILH	B41	B	300	0
ILH	B41	B	400	0
ILH	B41	B	500	0.1949
ILH	B41	B	600	0.1949
ILH	B41	B	700	0.1949
ILH	B41	B	800	0.5848
ILH	B41	B	900	0.9747
ILH	C11	C	1000	3.8986
ILH	C11	C	100	0
ILH	C11	C	1100	3.3138
ILH	C11	C	1200	3.7037
ILH	C11	C	1300	4.0936
ILH	C11	C	1400	4.8733
ILH	C11	C	1500	4.4834
ILH	C11	C	200	0.1949
ILH	C11	C	300	0
ILH	C11	C	400	0.7797
ILH	C11	C	500	0.5848
ILH	C11	C	600	0.9747
ILH	C11	C	700	1.7544
ILH	C11	C	800	2.3392
ILH	C11	C	900	2.729
ILH	C12	C	1000	3.1189
ILH	C12	C	100	0
ILH	C12	C	1100	3.7037
ILH	C12	C	1200	4.2885
ILH	C12	C	1300	4.2885
ILH	C12	C	1400	4.4834
ILH	C12	C	1500	5.4581
ILH	C12	C	200	0
ILH	C12	C	300	0.3899
ILH	C12	C	400	0.3899
ILH	C12	C	500	0.7797
ILH	C12	C	600	0.9747
ILH	C12	C	700	0.7797
ILH	C12	C	800	2.3392
ILH	C12	C	900	2.3392
ILH	D11	D	1000	1.5595
ILH	D11	D	100	0
ILH	D11	D	1100	2.1442
ILH	D11	D	1200	2.924
ILH	D11	D	200	0
ILH	D11	D	300	0.1949
ILH	D11	D	400	0.1949
ILH	D11	D	500	0.3899
ILH	D11	D	600	0.3899
ILH	D11	D	700	0.7797
ILH	D11	D	800	1.3645
ILH	D11	D	900	1.7544
ILH	D12	D	1000	2.5341
ILH	D12	D	100	0.3899
ILH	D12	D	1100	2.1442
ILH	D12	D	1200	1.9493
ILH	D12	D	200	0.1949
ILH	D12	D	300	0.1949
ILH	D12	D	400	0.3899
ILH	D12	D	500	0.7797
ILH	D12	D	600	1.1696
ILH	D12	D	700	1.1696
ILH	D12	D	800	1.1696
ILH	D12	D	900	2.3392
ILA	A11	A	10000	25.3704
ILA	A11	A	1000	0.3704
ILA	A11	A	2000	2.5926
ILA	A11	A	3000	6.2963
ILA	A11	A	4000	9.4444
ILA	A11	A	5000	11.4815
ILA	A11	A	6000	15.3704
ILA	A11	A	7000	18.8889
ILA	A11	A	8000	20.5556
ILA	A11	A	9000	22.963
ILA	A12	A	10000	28.7037
ILA	A12	A	1000	1.4815
ILA	A12	A	2000	3.8889
ILA	A12	A	3000	8.5185
ILA	A12	A	4000	11.1111
ILA	A12	A	5000	15.3704
ILA	A12	A	6000	18.3333
ILA	A12	A	7000	21.4815
ILA	A12	A	8000	25.7407
ILA	A12	A	9000	27.7778
ILA	A21	A	10000	26.8519
ILA	A21	A	1000	0
ILA	A21	A	2000	1.8519
ILA	A21	A	3000	6.1111
ILA	A21	A	4000	11.2963
ILA	A21	A	5000	14.8148
ILA	A21	A	6000	17.2222
ILA	A21	A	7000	19.6296
ILA	A21	A	8000	22.2222
ILA	A21	A	9000	23.8889
ILA	A31	A	10000	28.8889
ILA	A31	A	1000	0.3704
ILA	A31	A	2000	2.4074
ILA	A31	A	3000	7.4074
ILA	A31	A	4000	10.1852
ILA	A31	A	5000	14.4444
ILA	A31	A	6000	16.8519
ILA	A31	A	7000	18.8889
ILA	A31	A	8000	22.037
ILA	A31	A	9000	25.3704
ILA	A41	A	10000	25.1852
ILA	A41	A	1000	0.3704
ILA	A41	A	2000	2.963
ILA	A41	A	3000	6.4815
ILA	A41	A	4000	8.5185
ILA	A41	A	5000	12.7778
ILA	A41	A	6000	15
ILA	A41	A	7000	19.4444
ILA	A41	A	8000	22.4074
ILA	A41	A	9000	23.8889
ILA	B11	B	10000	24.4444
ILA	B11	B	1000	1.1111
ILA	B11	B	2000	3.8889
ILA	B11	B	3000	7.5926
ILA	B11	B	4000	10.7407
ILA	B11	B	5000	13.8889
ILA	B11	B	6000	16.6667
ILA	B11	B	7000	18.8889
ILA	B11	B	8000	21.6667
ILA	B11	B	9000	23.7037
ILA	B12	B	10000	26.4815
ILA	B12	B	1000	0.7407
ILA	B12	B	2000	3.8889
ILA	B12	B	3000	8.3333
ILA	B12	B	4000	10.9259
ILA	B12	B	5000	14.2593
ILA	B12	B	6000	17.7778
ILA	B12	B	7000	20.5556
ILA	B12	B	8000	22.963
ILA	B12	B	9000	24.8148
ILA	B21	B	10000	29.2593
ILA	B21	B	1000	1.2963
ILA	B21	B	2000	4.4444
ILA	B21	B	3000	7.037
ILA	B21	B	4000	10.1852
ILA	B21	B	5000	13.5185
ILA	B21	B	6000	17.4074
ILA	B21	B	7000	21.6667
ILA	B21	B	8000	23.7037
ILA	B21	B	9000	27.7778
ILA	B31	B	10000	26.1111
ILA	B31	B	1000	0.3704
ILA	B31	B	2000	2.963
ILA	B31	B	3000	6.8519
ILA	B31	B	4000	9.6296
ILA	B31	B	5000	12.963
ILA	B31	B	6000	14.8148
ILA	B31	B	7000	19.4444
ILA	B31	B	8000	22.5926
ILA	B31	B	9000	24.6296
ILA	B41	B	10000	23.8889
ILA	B41	B	1000	1.1111
ILA	B41	B	2000	2.4074
ILA	B41	B	3000	5.7407
ILA	B41	B	4000	10
ILA	B41	B	5000	12.5926
ILA	B41	B	6000	15
ILA	B41	B	7000	18.1481
ILA	B41	B	8000	19.4444
ILA	B41	B	9000	22.037
ILA	C11	C	10000	28.5185
ILA	C11	C	1000	0.7407
ILA	C11	C	2000	2.037
ILA	C11	C	3000	5.5556
ILA	C11	C	4000	11.1111
ILA	C11	C	5000	12.963
ILA	C11	C	6000	17.2222
ILA	C11	C	7000	21.1111
ILA	C11	C	8000	23.1481
ILA	C11	C	9000	26.6667
ILA	C12	C	10000	27.963
ILA	C12	C	1000	0.9259
ILA	C12	C	2000	4.0741
ILA	C12	C	3000	7.963
ILA	C12	C	4000	12.4074
ILA	C12	C	5000	16.1111
ILA	C12	C	6000	18.5185
ILA	C12	C	7000	20.7407
ILA	C12	C	8000	21.8519
ILA	C12	C	9000	26.1111
ILA	D11	D	10000	30
ILA	D11	D	1000	0.9259
ILA	D11	D	2000	4.4444
ILA	D11	D	3000	10.5556
ILA	D11	D	4000	15
ILA	D11	D	5000	16.2963
ILA	D11	D	6000	18.7037
ILA	D11	D	7000	22.4074
ILA	D11	D	8000	24.8148
ILA	D11	D	9000	27.4074
ILA	D12	D	10000	31.8519
ILA	D12	D	1000	0.7407
ILA	D12	D	2000	4.2593
ILA	D12	D	3000	7.2222
ILA	D12	D	4000	13.1481
ILA	D12	D	5000	16.8519
ILA	D12	D	6000	19.8148
ILA	D12	D	7000	23.1481
ILA	D12	D	8000	27.2222
ILA	D12	D	9000	29.2593
ITA	A11	A	10000	0.1692
ITA	A11	A	1000	0
ITA	A11	A	2000	0
ITA	A11	A	3000	0
ITA	A11	A	4000	0
ITA	A11	A	5000	0
ITA	A11	A	6000	0
ITA	A11	A	7000	0
ITA	A11	A	8000	0
ITA	A11	A	9000	0.1692
ITA	A12	A	10000	0.3384
ITA	A12	A	1000	0
ITA	A12	A	2000	0
ITA	A12	A	3000	0
ITA	A12	A	4000	0.1692
ITA	A12	A	5000	0.1692
ITA	A12	A	6000	0.1692
ITA	A12	A	7000	0.1692
ITA	A12	A	8000	0.1692
ITA	A12	A	9000	0.1692
ITA	A21	A	10000	0.3384
ITA	A21	A	1000	0
ITA	A21	A	2000	0
ITA	A21	A	3000	0.1692
ITA	A21	A	4000	0.1692
ITA	A21	A	5000	0.1692
ITA	A21	A	6000	0.1692
ITA	A21	A	7000	0.1692
ITA	A21	A	8000	0.1692
ITA	A21	A	9000	0.3384
ITA	A31	A	10000	0.1692
ITA	A31	A	1000	0
ITA	A31	A	2000	0
ITA	A31	A	3000	0
ITA	A31	A	4000	0
ITA	A31	A	5000	0.1692
ITA	A31	A	6000	0.1692
ITA	A31	A	7000	0.1692
ITA	A31	A	8000	0.1692
ITA	A31	A	9000	0.1692
ITA	A41	A	10000	0.5076
ITA	A41	A	1000	0
ITA	A41	A	2000	0.1692
ITA	A41	A	3000	0.1692
ITA	A41	A	4000	0.1692
ITA	A41	A	5000	0.1692
ITA	A41	A	6000	0.3384
ITA	A41	A	7000	0.5076
ITA	A41	A	8000	0.5076
ITA	A41	A	9000	0.5076
ITA	B11	B	1000	0
ITA	B11	B	2000	0
ITA	B11	B	3000	0.3384
ITA	B11	B	4000	0.5076
ITA	B11	B	5000	0.5076
ITA	B11	B	6000	0.5076
ITA	B11	B	7000	0.6768
ITA	B11	B	8000	0.6768
ITA	B12	B	1000	0
ITA	B12	B	2000	0
ITA	B12	B	3000	0.1692
ITA	B12	B	4000	0.3384
ITA	B12	B	5000	0.5076
ITA	B12	B	6000	0.5076
ITA	B12	B	7000	0.5076
ITA	B12	B	8000	0.5076
ITA	B12	B	9000	0.5076
ITA	B21	B	10000	0.846
ITA	B21	B	1000	0
ITA	B21	B	2000	0.5076
ITA	B21	B	3000	0.5076
ITA	B21	B	4000	0.6768
ITA	B21	B	5000	0.6768
ITA	B21	B	6000	0.6768
ITA	B21	B	7000	0.6768
ITA	B21	B	8000	0.6768
ITA	B21	B	9000	0.846
ITA	B31	B	10000	1.1844
ITA	B31	B	1000	0
ITA	B31	B	2000	0
ITA	B31	B	3000	0
ITA	B31	B	4000	0.1692
ITA	B31	B	5000	0.3384
ITA	B31	B	6000	0.3384
ITA	B31	B	7000	0.6768
ITA	B31	B	8000	0.6768
ITA	B31	B	9000	1.0152
ITA	B41	B	10000	1.1844
ITA	B41	B	1000	0
ITA	B41	B	2000	0
ITA	B41	B	3000	0
ITA	B41	B	4000	0.1692
ITA	B41	B	5000	0.1692
ITA	B41	B	6000	0.3384
ITA	B41	B	7000	0.6768
ITA	B41	B	8000	0.6768
ITA	B41	B	9000	1.0152
ITA	C11	C	1000	0.5076
ITA	C11	C	2000	0.6768
ITA	C11	C	3000	1.1844
ITA	C11	C	4000	1.1844
ITA	C11	C	5000	1.1844
ITA	C11	C	6000	1.8613
ITA	C11	C	7000	1.8613
ITA	C12	C	1000	0.6768
ITA	C12	C	2000	0.846
ITA	C12	C	3000	1.0152
ITA	C12	C	4000	1.5228
ITA	C12	C	5000	1.692
ITA	C12	C	6000	2.3689
ITA	C12	C	7000	2.3689
ITA	D11	D	1000	0.5076
ITA	D11	D	2000	0.846
ITA	D11	D	3000	1.3536
ITA	D11	D	4000	1.0152
ITA	D11	D	5000	1.3536
ITA	D11	D	6000	1.692
ITA	D11	D	7000	1.692
ITA	D11	D	8000	2.1997
ITA	D12	D	1000	0.3384
ITA	D12	D	2000	1.3536
ITA	D12	D	3000	1.3536
ITA	D12	D	4000	1.1844
ITA	D12	D	5000	2.0305
ITA	D12	D	6000	1.8613
ITA	D12	D	7000	2.1997
ITA	D12	D	8000	2.7073

## Sheet: fig.S5
Platform	Samples	Depth	Method	Precision	Recall	Fscore	FPR
ILH	B11	100	single	1	0.0175	0.0345	0
ILH	B11	200	single	0.8182	0.0526	0.0989	94.1487
ILH	B11	300	single	0.7654	0.1209	0.2088	298.137
ILH	B11	400	single	0.7852	0.2066	0.3272	455.052
ILH	B11	500	single	0.722	0.3138	0.4375	972.869
ILH	B12	100	single	0.8667	0.0253	0.0492	31.3829
ILH	B12	200	single	0.7692	0.078	0.1416	188.297
ILH	B12	300	single	0.757	0.1579	0.2613	407.978
ILH	B12	400	single	0.7365	0.2398	0.3618	690.424
ILH	B12	500	single	0.695	0.3509	0.4663	1239.62
ILH	B21	1000	single	0.5099	0.6998	0.59	5413.55
ILH	B21	100	single	0.3636	0.0078	0.0153	109.84
ILH	B21	200	single	0.6557	0.078	0.1394	329.52
ILH	B21	300	single	0.7019	0.1423	0.2366	486.435
ILH	B21	400	single	0.7048	0.2281	0.3446	768.881
ILH	B21	500	single	0.6527	0.3333	0.4413	1427.92
ILH	B21	600	single	0.6236	0.4327	0.5109	2102.65
ILH	B21	700	single	0.5828	0.501	0.5388	2887.23
ILH	B21	800	single	0.5537	0.5926	0.5725	3844.4
ILH	B21	900	single	0.5207	0.6608	0.5825	4895.73
ILH	B31	1000	single	0.448	0.7895	0.5716	7830.03
ILH	B31	100	single	0.6923	0.0175	0.0342	62.7658
ILH	B31	200	single	0.6667	0.1092	0.1876	439.36
ILH	B31	300	single	0.6535	0.1618	0.2594	690.424
ILH	B31	400	single	0.7083	0.2651	0.3858	878.721
ILH	B31	500	single	0.6571	0.3587	0.4641	1506.38
ILH	B31	600	single	0.6166	0.4639	0.5295	2322.33
ILH	B31	700	single	0.5658	0.5614	0.5636	3467.81
ILH	B31	800	single	0.529	0.6569	0.5861	4707.43
ILH	B31	900	single	0.4864	0.7329	0.5848	6229.5
ILH	B41	1000	single	0.3808	0.7973	0.5154	10434.8
ILH	B41	100	single	0.5417	0.0253	0.0484	172.606
ILH	B41	1100	single	0.362	0.846	0.507	12004
ILH	B41	1200	single	0.3402	0.8752	0.4899	13667.2
ILH	B41	1300	single	0.3161	0.9064	0.4688	15785.6
ILH	B41	1400	single	0.2961	0.9103	0.4469	17417.5
ILH	B41	1500	single	0.2753	0.9279	0.4246	19661.4
ILH	B41	1600	single	0.2514	0.9298	0.3959	22281.8
ILH	B41	1700	single	0.2347	0.9435	0.3759	24761.1
ILH	B41	1800	single	0.2157	0.9415	0.351	27554.2
ILH	B41	1900	single	0.2013	0.9415	0.3317	30064.8
ILH	B41	200	single	0.5618	0.0975	0.1661	611.966
ILH	B41	300	single	0.5513	0.1676	0.2571	1098.4
ILH	B41	400	single	0.607	0.2378	0.3417	1239.62
ILH	B41	500	single	0.5903	0.3567	0.4447	1992.81
ILH	B41	600	single	0.5247	0.4971	0.5105	3624.72
ILH	B41	700	single	0.4945	0.6179	0.5494	5084.03
ILH	B41	800	single	0.4395	0.6862	0.5358	7045.46
ILH	B41	900	single	0.4069	0.7368	0.5243	8645.99
ILA	B11	10000	single	0.0149	0.6648	0.0292	377971
ILA	B11	1000	single	0.0866	0.5833	0.1508	52953.5
ILA	B11	2000	single	0.0427	0.713	0.0806	137370
ILA	B11	3000	single	0.0292	0.7333	0.0562	209664
ILA	B11	4000	single	0.0238	0.7407	0.0461	261773
ILA	B11	5000	single	0.0203	0.7222	0.0394	300500
ILA	B11	6000	single	0.0181	0.7037	0.0353	328666
ILA	B11	7000	single	0.0171	0.7	0.0333	347145
ILA	B11	8000	single	0.016	0.6833	0.0312	362216
ILA	B11	9000	single	0.0152	0.6648	0.0298	370101
ILA	B12	10000	single	0.0144	0.6222	0.0281	366708
ILA	B12	1000	single	0.0723	0.5444	0.1277	60074.6
ILA	B12	2000	single	0.0385	0.687	0.0729	147693
ILA	B12	3000	single	0.0267	0.6963	0.0514	218441
ILA	B12	4000	single	0.0222	0.7037	0.043	267189
ILA	B12	5000	single	0.0192	0.687	0.0373	302205
ILA	B12	6000	single	0.0175	0.6741	0.0341	325894
ILA	B12	7000	single	0.0163	0.6574	0.0318	341856
ILA	B12	8000	single	0.0155	0.6444	0.0302	352514
ILA	B12	9000	single	0.0149	0.6352	0.0291	361196
ILA	B21	10000	single	0.0135	0.5944	0.0264	373638
ILA	B21	1000	single	0.0723	0.6	0.129	66239.7
ILA	B21	2000	single	0.036	0.7056	0.0685	162557
ILA	B21	3000	single	0.0256	0.7185	0.0494	235646
ILA	B21	4000	single	0.0212	0.7204	0.0413	285430
ILA	B21	5000	single	0.0186	0.7019	0.0362	318566
ILA	B21	6000	single	0.0171	0.6852	0.0333	339212
ILA	B21	7000	single	0.0156	0.65	0.0305	352705
ILA	B21	8000	single	0.0149	0.6352	0.0291	361435
ILA	B21	9000	single	0.0139	0.6056	0.0272	369576
ILA	B31	10000	single	0.014	0.613	0.0274	370372
ILA	B31	1000	single	0.0841	0.6093	0.1478	57079.6
ILA	B31	2000	single	0.0392	0.6889	0.0741	145383
ILA	B31	3000	single	0.0275	0.7148	0.053	217262
ILA	B31	4000	single	0.0223	0.713	0.0433	268448
ILA	B31	5000	single	0.0194	0.7019	0.0378	304403
ILA	B31	6000	single	0.0181	0.7019	0.0353	327821
ILA	B31	7000	single	0.0163	0.663	0.0318	344166
ILA	B31	8000	single	0.0152	0.6407	0.0297	356815
ILA	B31	9000	single	0.0144	0.6241	0.0282	366405
ILA	B41	10000	single	0.0146	0.6444	0.0285	374673
ILA	B41	1000	single	0.0835	0.5759	0.1459	54355.4
ILA	B41	2000	single	0.0411	0.7093	0.0777	142436
ILA	B41	3000	single	0.0284	0.7278	0.0546	214538
ILA	B41	4000	single	0.0228	0.7241	0.0443	266440
ILA	B41	5000	single	0.0203	0.7296	0.0395	303304
ILA	B41	6000	single	0.0183	0.7148	0.0358	329128
ILA	B41	7000	single	0.0169	0.6907	0.033	345887
ILA	B41	8000	single	0.016	0.6796	0.0312	360575
ILA	B41	9000	single	0.0151	0.6556	0.0295	367919
ITA	B11	1000	single	0.4203	0.2098	0.2799	1398.08
ITA	B11	2000	single	0.3835	0.3452	0.3633	2681.69
ITA	B11	3000	single	0.3492	0.4332	0.3867	3899.89
ITA	B11	4000	single	0.3288	0.4907	0.3938	4840.12
ITA	B11	5000	single	0.3025	0.5431	0.3886	6050.15
ITA	B11	6000	single	0.3006	0.6058	0.4018	6810.51
ITA	B11	7000	single	0.2849	0.6277	0.392	7611.74
ITA	B12	1000	single	0.3963	0.2166	0.2801	1594.3
ITA	B12	2000	single	0.3818	0.3824	0.3821	2992.37
ITA	B12	3000	single	0.3536	0.4822	0.408	4259.63
ITA	B12	4000	single	0.3388	0.5567	0.4213	5248.91
ITA	B12	5000	single	0.3261	0.6142	0.4261	6131.91
ITA	B12	6000	single	0.3097	0.6497	0.4194	6998.55
ITA	B12	7000	single	0.2972	0.6768	0.413	7734.38
ITA	B12	8000	single	0.2882	0.7022	0.4087	8380.28
ITA	B12	9000	single	0.281	0.7293	0.4056	9018
ITA	B21	10000	single	0.263	0.7766	0.393	10514.2
ITA	B21	1000	single	0.4023	0.2369	0.2982	1700.58
ITA	B21	2000	single	0.3748	0.3824	0.3786	3082.31
ITA	B21	3000	single	0.3482	0.4873	0.4062	4406.8
ITA	B21	4000	single	0.332	0.5635	0.4178	5477.84
ITA	B21	5000	single	0.3177	0.6294	0.4222	6532.53
ITA	B21	6000	single	0.3052	0.6785	0.421	7464.58
ITA	B21	7000	single	0.2958	0.7073	0.4172	8135
ITA	B21	8000	single	0.2776	0.7276	0.4019	9148.81
ITA	B21	9000	single	0.2727	0.7563	0.4009	9745.65
ITA	B31	10000	single	0.2679	0.7614	0.3963	10056.3
ITA	B31	1000	single	0.3882	0.2234	0.2836	1700.58
ITA	B31	11000	single	0.2602	0.775	0.3896	10645
ITA	B31	12000	single	0.2524	0.7919	0.3828	11331.8
ITA	B31	2000	single	0.3618	0.3587	0.3602	3057.78
ITA	B31	3000	single	0.3276	0.4501	0.3792	4464.03
ITA	B31	4000	single	0.3119	0.533	0.3935	5682.24
ITA	B31	5000	single	0.3066	0.5939	0.4044	6491.65
ITA	B31	6000	single	0.3019	0.6548	0.4132	7317.41
ITA	B31	7000	single	0.2889	0.6751	0.4047	8028.71
ITA	B31	8000	single	0.2871	0.7259	0.4115	8707.31
ITA	B31	9000	single	0.276	0.7327	0.4009	9287.8
ITA	B41	10000	single	0.2479	0.7868	0.377	11536.2
ITA	B41	1000	single	0.3765	0.2064	0.2667	1651.53
ITA	B41	11000	single	0.2416	0.8037	0.3715	12190.2
ITA	B41	2000	single	0.3516	0.3807	0.3656	3392.99
ITA	B41	3000	single	0.3363	0.5076	0.4046	4840.12
ITA	B41	4000	single	0.3158	0.5702	0.4065	5968.39
ITA	B41	5000	single	0.3084	0.6548	0.4193	7096.66
ITA	B41	6000	single	0.3006	0.709	0.4222	7971.48
ITA	B41	7000	single	0.2839	0.736	0.4098	8968.94
ITA	B41	8000	single	0.2722	0.7631	0.4012	9860.11
ITA	B41	9000	single	0.2579	0.7699	0.3864	10702.2
ILH	B11	100	PairOrientationBias	1	0.0078	0.0155	0
ILH	B11	200	PairOrientationBias	1	0.0312	0.0605	0
ILH	B11	300	PairOrientationBias	0.9706	0.0643	0.1207	15.6914
ILH	B11	400	PairOrientationBias	1	0.1228	0.2188	0
ILH	B11	500	PairOrientationBias	0.9808	0.1988	0.3306	31.3829
ILH	B11	600	PairOrientationBias	0.9847	0.2515	0.4006	31.3829
ILH	B12	100	PairOrientationBias	1	0.0136	0.0269	0
ILH	B12	200	PairOrientationBias	1	0.0312	0.0605	0
ILH	B12	300	PairOrientationBias	1	0.0819	0.1514	0
ILH	B12	400	PairOrientationBias	0.973	0.1404	0.2453	31.3829
ILH	B12	500	PairOrientationBias	0.9821	0.2144	0.352	31.3829
ILH	B12	600	PairOrientationBias	0.9856	0.2671	0.4202	31.3829
ILH	B21	1000	PairOrientationBias	0.9747	0.5263	0.6835	109.84
ILH	B21	100	PairOrientationBias	1	0.0039	0.0078	0
ILH	B21	200	PairOrientationBias	1	0.0409	0.0787	0
ILH	B21	300	PairOrientationBias	0.9767	0.0819	0.1511	15.6914
ILH	B21	400	PairOrientationBias	0.9877	0.1559	0.2694	15.6914
ILH	B21	500	PairOrientationBias	0.9918	0.2359	0.3811	15.6914
ILH	B21	600	PairOrientationBias	0.9873	0.3021	0.4627	31.3829
ILH	B21	700	PairOrientationBias	0.9788	0.3606	0.5271	62.7658
ILH	B21	800	PairOrientationBias	0.9733	0.4269	0.5935	94.1487
ILH	B21	900	PairOrientationBias	0.9721	0.4756	0.6387	109.84
ILH	B31	1000	PairOrientationBias	0.9563	0.5965	0.7347	219.68
ILH	B31	100	PairOrientationBias	1	0.0039	0.0078	0
ILH	B31	200	PairOrientationBias	1	0.0741	0.1379	0
ILH	B31	300	PairOrientationBias	0.9821	0.1072	0.1933	15.6914
ILH	B31	400	PairOrientationBias	1	0.1637	0.2814	0
ILH	B31	500	PairOrientationBias	0.9918	0.2359	0.3811	15.6914
ILH	B31	600	PairOrientationBias	0.9877	0.3138	0.4763	31.3829
ILH	B31	700	PairOrientationBias	0.9804	0.3899	0.5579	62.7658
ILH	B31	800	PairOrientationBias	0.9718	0.4698	0.6334	109.84
ILH	B31	900	PairOrientationBias	0.968	0.5302	0.6851	141.223
ILH	B41	1000	PairOrientationBias	0.9511	0.6452	0.7689	266.755
ILH	B41	100	PairOrientationBias	0.8889	0.0156	0.0307	15.6914
ILH	B41	200	PairOrientationBias	1	0.0448	0.0858	0
ILH	B41	300	PairOrientationBias	1	0.0819	0.1514	0
ILH	B41	400	PairOrientationBias	0.9872	0.1501	0.2606	15.6914
ILH	B41	500	PairOrientationBias	0.9675	0.232	0.3742	62.7658
ILH	B41	600	PairOrientationBias	0.9558	0.3372	0.4986	125.532
ILH	B41	700	PairOrientationBias	0.9515	0.4211	0.5838	172.606
ILH	B41	800	PairOrientationBias	0.952	0.5029	0.6582	203.989
ILH	B41	900	PairOrientationBias	0.9475	0.5634	0.7066	251.063
ILA	B11	10000	PairOrientationBias	0.021	0.6074	0.0406	243293
ILA	B11	1000	PairOrientationBias	0.0895	0.3444	0.1421	30140.8
ILA	B11	2000	PairOrientationBias	0.0546	0.5296	0.099	78888.7
ILA	B11	3000	PairOrientationBias	0.0412	0.6093	0.0771	122093
ILA	B11	4000	PairOrientationBias	0.0337	0.6278	0.064	154735
ILA	B11	5000	PairOrientationBias	0.0294	0.6315	0.0561	179634
ILA	B11	6000	PairOrientationBias	0.0265	0.6315	0.0508	199818
ILA	B11	7000	PairOrientationBias	0.0247	0.6296	0.0476	213678
ILA	B11	8000	PairOrientationBias	0.0229	0.6167	0.0441	226662
ILA	B11	9000	PairOrientationBias	0.0215	0.6019	0.0415	235790
ILA	B12	10000	PairOrientationBias	0.0197	0.5556	0.038	238418
ILA	B12	1000	PairOrientationBias	0.0809	0.3481	0.1313	34012
ILA	B12	2000	PairOrientationBias	0.0502	0.5259	0.0916	85611.4
ILA	B12	3000	PairOrientationBias	0.0372	0.5722	0.0698	127477
ILA	B12	4000	PairOrientationBias	0.0316	0.6	0.0601	158128
ILA	B12	5000	PairOrientationBias	0.027	0.587	0.0516	182040
ILA	B12	6000	PairOrientationBias	0.0255	0.6056	0.049	198926
ILA	B12	7000	PairOrientationBias	0.0234	0.5926	0.045	212770
ILA	B12	8000	PairOrientationBias	0.022	0.5815	0.0424	222137
ILA	B12	9000	PairOrientationBias	0.0206	0.5667	0.0397	231807
ILA	B21	10000	PairOrientationBias	0.0186	0.5426	0.036	245874
ILA	B21	1000	PairOrientationBias	0.0748	0.3574	0.1237	38042.4
ILA	B21	2000	PairOrientationBias	0.0477	0.5444	0.0877	93544.9
ILA	B21	3000	PairOrientationBias	0.0366	0.613	0.0691	138852
ILA	B21	4000	PairOrientationBias	0.031	0.6333	0.0591	170458
ILA	B21	5000	PairOrientationBias	0.0275	0.6352	0.0527	193191
ILA	B21	6000	PairOrientationBias	0.0243	0.6093	0.0468	210253
ILA	B21	7000	PairOrientationBias	0.022	0.5815	0.0424	222599
ILA	B21	8000	PairOrientationBias	0.0209	0.5722	0.0404	230230
ILA	B21	9000	PairOrientationBias	0.0194	0.55	0.0374	239613
ILA	B31	10000	PairOrientationBias	0.0198	0.5685	0.0382	242544
ILA	B31	1000	PairOrientationBias	0.0888	0.3704	0.1433	32673.8
ILA	B31	2000	PairOrientationBias	0.0525	0.5407	0.0957	83986.5
ILA	B31	3000	PairOrientationBias	0.0392	0.6037	0.0736	127413
ILA	B31	4000	PairOrientationBias	0.0321	0.6167	0.0611	159880
ILA	B31	5000	PairOrientationBias	0.0287	0.637	0.0549	185449
ILA	B31	6000	PairOrientationBias	0.026	0.6296	0.0498	203291
ILA	B31	7000	PairOrientationBias	0.0235	0.6037	0.0452	216195
ILA	B31	8000	PairOrientationBias	0.0216	0.5852	0.0418	227506
ILA	B31	9000	PairOrientationBias	0.0206	0.5815	0.0399	237287
ILA	B41	10000	PairOrientationBias	0.0201	0.5833	0.0389	244663
ILA	B41	1000	PairOrientationBias	0.0921	0.3815	0.1484	32339.3
ILA	B41	2000	PairOrientationBias	0.0523	0.5333	0.0953	83126.2
ILA	B41	3000	PairOrientationBias	0.039	0.5944	0.0733	125884
ILA	B41	4000	PairOrientationBias	0.0323	0.6148	0.0614	158287
ILA	B41	5000	PairOrientationBias	0.0285	0.6222	0.0545	182438
ILA	B41	6000	PairOrientationBias	0.0257	0.6185	0.0494	201682
ILA	B41	7000	PairOrientationBias	0.0235	0.6074	0.0453	216737
ILA	B41	8000	PairOrientationBias	0.0225	0.6111	0.0433	228892
ILA	B41	9000	PairOrientationBias	0.0213	0.6	0.0411	237447
ILH	B21B31	100	RePlow	1	0.05653	0.107	0
ILH	B21B41	100	RePlow	0.96	0.04678	0.08922	15.6914
ILH	B31B41	100	RePlow	1	0.04678	0.08939	0
ILH	B21B31	200	RePlow	1	0.1696	0.29	0
ILH	B21B41	200	RePlow	1	0.1345	0.2371	0
ILH	B31B41	200	RePlow	0.9863	0.1404	0.2457	15.6914
ILH	B21B31	300	RePlow	0.9809	0.3002	0.4597	47.0743
ILH	B21B41	300	RePlow	1	0.2729	0.4288	0
ILH	B31B41	300	RePlow	0.9854	0.2632	0.4154	31.3829
ILH	B21B31	400	RePlow	0.9877	0.4698	0.6367	47.0743
ILH	B21B41	400	RePlow	0.9953	0.4094	0.5801	15.6914
ILH	B31B41	400	RePlow	0.9765	0.4055	0.573	78.4572
ILH	B21B31	500	RePlow	0.972	0.6082	0.7482	141.223
ILH	B21B41	500	RePlow	0.989	0.5244	0.6854	47.0743
ILH	B31B41	500	RePlow	0.9792	0.5517	0.7057	94.1487
ILH	B21B31	600	RePlow	0.9889	0.692	0.8142	62.7658
ILH	B21B41	600	RePlow	0.9912	0.655	0.7887	47.0743
ILH	B31B41	600	RePlow	0.9803	0.6784	0.8018	109.84
ILH	B21B31	700	RePlow	0.99	0.7739	0.8687	62.7658
ILH	B21B41	700	RePlow	0.9823	0.7563	0.8546	109.84
ILH	B31B41	700	RePlow	0.9848	0.7602	0.8581	94.1487
ILH	B21B31	800	RePlow	0.9795	0.8382	0.9034	141.223
ILH	B21B41	800	RePlow	0.9674	0.8109	0.8823	219.68
ILH	B31B41	800	RePlow	0.9905	0.8168	0.8953	62.7658
ILH	B21B31	900	RePlow	0.9785	0.8869	0.9305	156.914
ILH	B21B41	900	RePlow	0.976	0.8713	0.9207	172.606
ILH	B31B41	900	RePlow	0.9757	0.8616	0.9151	172.606
ILH	B21B31	1000	RePlow	0.9812	0.9181	0.9486	141.223
ILH	B21B41	1000	RePlow	0.9809	0.9006	0.939	141.223
ILH	B31B41	1000	RePlow	0.9767	0.9006	0.9371	172.606
ILA	B21B31	1000	RePlow	0.7893	0.4093	0.539	939.91
ILA	B21B41	1000	RePlow	0.7993	0.3981	0.5315	860.256
ILA	B31B41	1000	RePlow	0.7737	0.3926	0.5209	987.702
ILA	B21B31	2000	RePlow	0.7546	0.6037	0.6708	1688.65
ILA	B21B41	2000	RePlow	0.8106	0.5944	0.6859	1194.8
ILA	B31B41	2000	RePlow	0.7822	0.5852	0.6695	1401.9
ILA	B21B31	3000	RePlow	0.692	0.6407	0.6654	2453.32
ILA	B21B41	3000	RePlow	0.7154	0.6704	0.6922	2294.02
ILA	B31B41	3000	RePlow	0.7074	0.6537	0.6795	2325.88
ILA	B21B31	4000	RePlow	0.6506	0.6759	0.663	3122.41
ILA	B21B41	4000	RePlow	0.6518	0.7037	0.6768	3233.93
ILA	B31B41	4000	RePlow	0.6483	0.6759	0.6618	3154.27
ILA	B21B31	5000	RePlow	0.6188	0.6944	0.6545	3679.98
ILA	B21B41	5000	RePlow	0.621	0.713	0.6638	3743.71
ILA	B31B41	5000	RePlow	0.6399	0.7074	0.6719	3425.09
ILA	B21B31	6000	RePlow	0.5969	0.713	0.6498	4141.97
ILA	B21B41	6000	RePlow	0.5978	0.713	0.6503	4126.04
ILA	B31B41	6000	RePlow	0.6025	0.713	0.6531	4046.39
ILA	B21B31	7000	RePlow	0.5807	0.7259	0.6453	4508.38
ILA	B21B41	7000	RePlow	0.5874	0.7278	0.6501	4396.86
ILA	B31B41	7000	RePlow	0.5976	0.737	0.66	4269.42
ILA	B21B31	8000	RePlow	0.5583	0.7185	0.6283	4890.72
ILA	B21B41	8000	RePlow	0.57	0.7315	0.6407	4747.34
ILA	B31B41	8000	RePlow	0.576	0.737	0.6466	4667.69
ILA	B21B31	9000	RePlow	0.5345	0.7315	0.6177	5480.15
ILA	B21B41	9000	RePlow	0.5388	0.7463	0.6258	5496.08
ILA	B31B41	9000	RePlow	0.5438	0.7352	0.6252	5304.91
ILA	B21B31	10000	RePlow	0.5266	0.7333	0.613	5671.32
ILA	B21B41	10000	RePlow	0.5297	0.7426	0.6184	5671.32
ILA	B31B41	10000	RePlow	0.5395	0.7463	0.6263	5480.15
ILH	B11	100	FFPE	1	0.01365	0.02692	0
ILH	B12	100	FFPE	0.6	0.005848	0.01158	31.3829
ILH	B21	100	FFPE	0.3333	0.005848	0.01149	94.1487
ILH	B31	100	FFPE	0.2	0.001949	0.003861	62.7658
ILH	B41	100	FFPE	0.4375	0.01365	0.02647	141.223
ILH	B11	200	FFPE	0.7692	0.03899	0.07421	94.1487
ILH	B12	200	FFPE	0.625	0.03899	0.07339	188.297
ILH	B21	200	FFPE	0.5122	0.04094	0.07581	313.829
ILH	B31	200	FFPE	0.55	0.06433	0.1152	423.669
ILH	B41	200	FFPE	0.4265	0.05653	0.09983	611.966
ILH	B11	300	FFPE	0.6897	0.07797	0.1401	282.446
ILH	B12	300	FFPE	0.6286	0.08577	0.1509	407.978
ILH	B21	300	FFPE	0.6197	0.08577	0.1507	423.669
ILH	B31	300	FFPE	0.5275	0.09357	0.1589	674.732
ILH	B41	300	FFPE	0.3894	0.08577	0.1406	1082.71
ILH	B11	400	FFPE	0.6897	0.117	0.2	423.669
ILH	B12	400	FFPE	0.6036	0.1306	0.2147	690.424
ILH	B21	400	FFPE	0.5648	0.1189	0.1965	737.498
ILH	B31	400	FFPE	0.5692	0.1442	0.2302	878.721
ILH	B41	400	FFPE	0.446	0.1209	0.1902	1208.24
ILH	B11	500	FFPE	0.6129	0.1852	0.2844	941.487
ILH	B12	500	FFPE	0.5434	0.1832	0.2741	1239.62
ILH	B21	500	FFPE	0.4972	0.1715	0.2551	1396.54
ILH	B31	500	FFPE	0.5104	0.191	0.278	1475
ILH	B41	500	FFPE	0.4186	0.1754	0.2473	1961.43
ILH	B11	600	FFPE	0.5613	0.232	0.3283	1459.3
ILH	B12	600	FFPE	0.5187	0.2164	0.3054	1616.22
ILH	B21	600	FFPE	0.4863	0.2417	0.3229	2055.58
ILH	B31	600	FFPE	0.4632	0.2456	0.321	2290.95
ILH	B41	600	FFPE	0.3785	0.2671	0.3131	3530.57
ILH	B21	700	FFPE	0.4434	0.2827	0.3452	2855.84
ILH	B31	700	FFPE	0.414	0.3002	0.348	3420.73
ILH	B41	700	FFPE	0.3457	0.3275	0.3363	4989.88
ILH	B21	800	FFPE	0.4187	0.3411	0.3759	3813.02
ILH	B31	800	FFPE	0.3803	0.3528	0.366	4628.98
ILH	B41	800	FFPE	0.3025	0.3704	0.333	6872.85
ILH	B21	900	FFPE	0.3886	0.384	0.3863	4864.35
ILH	B31	900	FFPE	0.3434	0.3977	0.3686	6119.66
ILH	B41	900	FFPE	0.2788	0.4055	0.3304	8442
ILH	B21	1000	FFPE	0.3752	0.4016	0.3879	5382.17
ILH	B31	1000	FFPE	0.3104	0.4308	0.3608	7704.5
ILH	B41	1000	FFPE	0.2554	0.4366	0.3223	10246.5
ILH	B11	100	LowConfidence	0	0	0	0
ILH	B12	100	LowConfidence	1	0.007797	0.01547	0
ILH	B21	100	LowConfidence	0	0	0	0
ILH	B31	100	LowConfidence	1	0.007797	0.01547	0
ILH	B41	100	LowConfidence	1	0.007797	0.01547	0
ILH	B11	200	LowConfidence	0.875	0.02729	0.05293	31.3829
ILH	B12	200	LowConfidence	0.9048	0.03704	0.07116	31.3829
ILH	B21	200	LowConfidence	0.7692	0.03899	0.07421	94.1487
ILH	B31	200	LowConfidence	0.84	0.04094	0.07807	62.7658
ILH	B41	200	LowConfidence	0.6667	0.03509	0.06667	141.223
ILH	B11	300	LowConfidence	0.7869	0.09357	0.1672	203.989
ILH	B12	300	LowConfidence	0.8333	0.1267	0.22	203.989
ILH	B21	300	LowConfidence	0.7973	0.115	0.201	235.372
ILH	B31	300	LowConfidence	0.6933	0.1014	0.1769	360.903
ILH	B41	300	LowConfidence	0.7105	0.1053	0.1834	345.212
ILH	B11	400	LowConfidence	0.813	0.1949	0.3145	360.903
ILH	B12	400	LowConfidence	0.8209	0.2144	0.34	376.595
ILH	B21	400	LowConfidence	0.7724	0.2183	0.3404	517.818
ILH	B31	400	LowConfidence	0.7407	0.2339	0.3556	659.041
ILH	B41	400	LowConfidence	0.6882	0.2281	0.3426	831.647
ILH	B11	500	LowConfidence	0.7718	0.3099	0.4423	737.498
ILH	B12	500	LowConfidence	0.7403	0.3333	0.4597	941.487
ILH	B21	500	LowConfidence	0.7039	0.3197	0.4397	1082.71
ILH	B31	500	LowConfidence	0.6917	0.3411	0.4569	1223.93
ILH	B41	500	LowConfidence	0.65	0.3548	0.459	1537.76
ILH	B11	600	LowConfidence	0.7393	0.4035	0.5221	1145.48
ILH	B12	600	LowConfidence	0.731	0.4133	0.528	1223.93
ILH	B21	600	LowConfidence	0.6877	0.425	0.5253	1553.45
ILH	B31	600	LowConfidence	0.6939	0.4464	0.5433	1584.84
ILH	B41	600	LowConfidence	0.5967	0.4932	0.54	2683.24
ILH	B21	700	LowConfidence	0.6578	0.4834	0.5573	2024.2
ILH	B31	700	LowConfidence	0.6495	0.5419	0.5909	2353.72
ILH	B41	700	LowConfidence	0.5754	0.6101	0.5922	3624.72
ILH	B21	800	LowConfidence	0.6577	0.5731	0.6125	2400.79
ILH	B31	800	LowConfidence	0.6399	0.6374	0.6387	2887.23
ILH	B41	800	LowConfidence	0.5392	0.6706	0.5977	4613.28
ILH	B21	900	LowConfidence	0.641	0.6335	0.6373	2855.84
ILH	B31	900	LowConfidence	0.6027	0.6979	0.6468	3703.18
ILH	B41	900	LowConfidence	0.5231	0.7057	0.6008	5178.18
ILH	B21	1000	LowConfidence	0.6417	0.6667	0.6539	2997.07
ILH	B31	1000	LowConfidence	0.5751	0.7466	0.6497	4440.68
ILH	B41	1000	LowConfidence	0.5026	0.7602	0.6051	6056.9
ILH	B11	100	PoN	1	0.01754	0.03448	0
ILH	B12	100	PoN	0.8667	0.02534	0.04924	31.3829
ILH	B21	100	PoN	0.3636	0.007797	0.01527	109.84
ILH	B31	100	PoN	0.6923	0.01754	0.03422	62.7658
ILH	B41	100	PoN	0.5652	0.02534	0.04851	156.914
ILH	B11	200	PoN	0.8182	0.05263	0.0989	94.1487
ILH	B12	200	PoN	0.7692	0.07797	0.1416	188.297
ILH	B21	200	PoN	0.6557	0.07797	0.1394	329.52
ILH	B31	200	PoN	0.6667	0.1092	0.1876	439.36
ILH	B41	200	PoN	0.5747	0.09747	0.1667	580.583
ILH	B11	300	PoN	0.775	0.1209	0.2091	282.446
ILH	B12	300	PoN	0.757	0.1579	0.2613	407.978
ILH	B21	300	PoN	0.7019	0.1423	0.2366	486.435
ILH	B31	300	PoN	0.6535	0.1618	0.2594	690.424
ILH	B41	300	PoN	0.5621	0.1676	0.2583	1051.33
ILH	B11	400	PoN	0.791	0.2066	0.3277	439.36
ILH	B12	400	PoN	0.7365	0.2398	0.3618	690.424
ILH	B21	400	PoN	0.7048	0.2281	0.3446	768.881
ILH	B31	400	PoN	0.7083	0.2651	0.3858	878.721
ILH	B41	400	PoN	0.6131	0.2378	0.3427	1208.24
ILH	B11	500	PoN	0.7252	0.3138	0.4381	957.178
ILH	B12	500	PoN	0.695	0.3509	0.4663	1239.62
ILH	B21	500	PoN	0.6527	0.3333	0.4413	1427.92
ILH	B31	500	PoN	0.6571	0.3587	0.4641	1506.38
ILH	B41	500	PoN	0.5942	0.3567	0.4458	1961.43
ILH	B11	600	PoN	0.6941	0.4113	0.5165	1459.3
ILH	B12	600	PoN	0.676	0.423	0.5204	1631.91
ILH	B21	600	PoN	0.6254	0.4327	0.5115	2086.96
ILH	B31	600	PoN	0.6182	0.4639	0.5301	2306.64
ILH	B41	600	PoN	0.5269	0.4971	0.5115	3593.34
ILH	B21	700	PoN	0.5854	0.501	0.5399	2855.84
ILH	B31	700	PoN	0.568	0.5614	0.5647	3436.43
ILH	B41	700	PoN	0.4961	0.6179	0.5503	5052.64
ILH	B21	800	PoN	0.5558	0.5926	0.5736	3813.02
ILH	B31	800	PoN	0.5307	0.6569	0.5871	4676.05
ILH	B41	800	PoN	0.4406	0.6862	0.5366	7014.08
ILH	B21	900	PoN	0.5223	0.6608	0.5835	4864.35
ILH	B31	900	PoN	0.4877	0.7329	0.5857	6198.12
ILH	B41	900	PoN	0.4082	0.7368	0.5254	8598.91
ILH	B21	1000	PoN	0.5107	0.6998	0.5905	5397.86
ILH	B31	1000	PoN	0.45	0.7895	0.5732	7767.26
ILH	B41	1000	PoN	0.3819	0.7973	0.5164	10387.7
ILA	B21B31	1000	RePlow	0.7893	0.4093	0.539	939.91
ILA	B21B41	1000	RePlow	0.7993	0.3981	0.5315	860.256
ILA	B31B41	1000	RePlow	0.7737	0.3926	0.5209	987.702
ILA	B21B31	2000	RePlow	0.7546	0.6037	0.6708	1688.65
ILA	B21B41	2000	RePlow	0.8106	0.5944	0.6859	1194.8
ILA	B31B41	2000	RePlow	0.7822	0.5852	0.6695	1401.9
ILA	B21B31	3000	RePlow	0.692	0.6407	0.6654	2453.32
ILA	B21B41	3000	RePlow	0.7154	0.6704	0.6922	2294.02
ILA	B31B41	3000	RePlow	0.7074	0.6537	0.6795	2325.88
ILA	B21B31	4000	RePlow	0.6506	0.6759	0.663	3122.41
ILA	B21B41	4000	RePlow	0.6518	0.7037	0.6768	3233.93
ILA	B31B41	4000	RePlow	0.6483	0.6759	0.6618	3154.27
ILA	B21B31	5000	RePlow	0.6188	0.6944	0.6545	3679.98
ILA	B21B41	5000	RePlow	0.621	0.713	0.6638	3743.71
ILA	B31B41	5000	RePlow	0.6399	0.7074	0.6719	3425.09
ILA	B21B31	6000	RePlow	0.5969	0.713	0.6498	4141.97
ILA	B21B41	6000	RePlow	0.5978	0.713	0.6503	4126.04
ILA	B31B41	6000	RePlow	0.6025	0.713	0.6531	4046.39
ILA	B21B31	7000	RePlow	0.5807	0.7259	0.6453	4508.38
ILA	B21B41	7000	RePlow	0.5874	0.7278	0.6501	4396.86
ILA	B31B41	7000	RePlow	0.5976	0.737	0.66	4269.42
ILA	B21B31	8000	RePlow	0.5583	0.7185	0.6283	4890.72
ILA	B21B41	8000	RePlow	0.57	0.7315	0.6407	4747.34
ILA	B31B41	8000	RePlow	0.576	0.737	0.6466	4667.69
ILA	B21B31	9000	RePlow	0.5345	0.7315	0.6177	5480.15
ILA	B21B41	9000	RePlow	0.5388	0.7463	0.6258	5496.08
ILA	B31B41	9000	RePlow	0.5438	0.7352	0.6252	5304.91
ILA	B21B31	10000	RePlow	0.5266	0.7333	0.613	5671.32
ILA	B21B41	10000	RePlow	0.5297	0.7426	0.6184	5671.32
ILA	B31B41	10000	RePlow	0.5395	0.7463	0.6263	5480.15
ILA	B11	1000	FFPE	0.04988	0.2963	0.08538	48556.7
ILA	B12	1000	FFPE	0.04032	0.2667	0.07006	54594.4
ILA	B21	1000	FFPE	0.0417	0.3	0.07322	59309.9
ILA	B31	1000	FFPE	0.04814	0.3074	0.08325	52284.5
ILA	B41	1000	FFPE	0.04922	0.2981	0.08449	49544.4
ILA	B11	2000	FFPE	0.02547	0.363	0.0476	119464
ILA	B12	2000	FFPE	0.02236	0.3389	0.04195	127461
ILA	B21	2000	FFPE	0.02134	0.35	0.04023	138071
ILA	B31	2000	FFPE	0.02326	0.3481	0.04361	125741
ILA	B41	2000	FFPE	0.02461	0.363	0.0461	123749
ILA	B11	3000	FFPE	0.01792	0.3685	0.03418	173708
ILA	B12	3000	FFPE	0.01604	0.3389	0.03063	178822
ILA	B21	3000	FFPE	0.01631	0.363	0.03122	188316
ILA	B31	3000	FFPE	0.01677	0.3537	0.03203	178360
ILA	B41	3000	FFPE	0.01742	0.3667	0.03325	177946
ILA	B11	4000	FFPE	0.01465	0.3593	0.02815	207911
ILA	B12	4000	FFPE	0.01355	0.3333	0.02605	208692
ILA	B21	4000	FFPE	0.01406	0.3593	0.02706	216705
ILA	B31	4000	FFPE	0.01407	0.35	0.02705	210986
ILA	B41	4000	FFPE	0.01414	0.3519	0.02718	211081
ILA	B11	5000	FFPE	0.01282	0.3444	0.02472	228207
ILA	B12	5000	FFPE	0.01183	0.3148	0.0228	226247
ILA	B21	5000	FFPE	0.01235	0.3352	0.02382	230660
ILA	B31	5000	FFPE	0.01252	0.3352	0.02415	227347
ILA	B41	5000	FFPE	0.01309	0.3556	0.02525	230628
ILA	B11	6000	FFPE	0.01167	0.3296	0.02253	240250
ILA	B12	6000	FFPE	0.01124	0.3093	0.02169	234037
ILA	B21	6000	FFPE	0.01141	0.313	0.02201	233352
ILA	B31	6000	FFPE	0.01185	0.3278	0.02288	235057
ILA	B41	6000	FFPE	0.01192	0.337	0.02303	240330
ILA	B11	7000	FFPE	0.01126	0.3241	0.02176	244791
ILA	B12	7000	FFPE	0.01064	0.2944	0.02054	235535
ILA	B21	7000	FFPE	0.01039	0.2833	0.02005	232094
ILA	B31	7000	FFPE	0.01089	0.3019	0.02102	235917
ILA	B41	7000	FFPE	0.01122	0.3204	0.02168	242911
ILA	B11	8000	FFPE	0.01067	0.3093	0.02063	246702
ILA	B12	8000	FFPE	0.01024	0.2796	0.01976	232508
ILA	B21	8000	FFPE	0.01012	0.2704	0.01952	227410
ILA	B31	8000	FFPE	0.01012	0.2796	0.01954	235184
ILA	B41	8000	FFPE	0.01079	0.3093	0.02086	243851
ILA	B11	9000	FFPE	0.01047	0.3	0.02024	243835
ILA	B12	9000	FFPE	0.01017	0.2741	0.01962	229370
ILA	B21	9000	FFPE	0.009535	0.25	0.01837	223412
ILA	B31	9000	FFPE	0.009921	0.2704	0.01914	232126
ILA	B41	9000	FFPE	0.01035	0.2926	0.02	240569
ILA	B11	10000	FFPE	0.0105	0.2963	0.02028	240171
ILA	B12	10000	FFPE	0.009929	0.263	0.01913	225578
ILA	B21	10000	FFPE	0.009443	0.2407	0.01817	217247
ILA	B31	10000	FFPE	0.009609	0.2556	0.01852	226582
ILA	B41	10000	FFPE	0.01014	0.2815	0.01957	236443
ILA	B11	1000	LowConfidence	0.1849	0.3574	0.2437	13557
ILA	B12	1000	LowConfidence	0.1546	0.3352	0.2116	15771.4
ILA	B21	1000	LowConfidence	0.1504	0.3778	0.2152	18352.1
ILA	B31	1000	LowConfidence	0.1902	0.3815	0.2539	13971.2
ILA	B41	1000	LowConfidence	0.1826	0.3574	0.2417	13764.1
ILA	B11	2000	LowConfidence	0.1136	0.3648	0.1733	24485.4
ILA	B12	2000	LowConfidence	0.09891	0.3352	0.1527	26269.7
ILA	B21	2000	LowConfidence	0.08721	0.3537	0.1399	31845.4
ILA	B31	2000	LowConfidence	0.1037	0.337	0.1586	25058.9
ILA	B41	2000	LowConfidence	0.1121	0.35	0.1698	23848.2
ILA	B11	3000	LowConfidence	0.08016	0.3315	0.1291	32721.6
ILA	B12	3000	LowConfidence	0.07348	0.2981	0.1179	32339.3
ILA	B21	3000	LowConfidence	0.06505	0.3074	0.1074	38010.6
ILA	B31	3000	LowConfidence	0.07918	0.3093	0.1261	30937.4
ILA	B41	3000	LowConfidence	0.07939	0.3074	0.1262	30666.5
ILA	B11	4000	LowConfidence	0.0685	0.313	0.1124	36608.7
ILA	B12	4000	LowConfidence	0.06457	0.2926	0.1058	36465.3
ILA	B21	4000	LowConfidence	0.05672	0.2944	0.09512	42120.7
ILA	B31	4000	LowConfidence	0.06871	0.2907	0.1112	33900.5
ILA	B41	4000	LowConfidence	0.06791	0.2907	0.1101	34330.6
ILA	B11	5000	LowConfidence	0.05775	0.287	0.09615	40288.7
ILA	B12	5000	LowConfidence	0.05704	0.2759	0.09454	39237.2
ILA	B21	5000	LowConfidence	0.05064	0.2778	0.08567	44797
ILA	B31	5000	LowConfidence	0.05922	0.2611	0.09654	35684.7
ILA	B41	5000	LowConfidence	0.06469	0.2944	0.1061	36624.6
ILA	B11	6000	LowConfidence	0.04792	0.25	0.08043	42726.1
ILA	B12	6000	LowConfidence	0.04855	0.2426	0.08091	40894
ILA	B21	6000	LowConfidence	0.04341	0.2407	0.07355	45641.4
ILA	B31	6000	LowConfidence	0.05212	0.2389	0.08557	37373.4
ILA	B41	6000	LowConfidence	0.05417	0.2574	0.0895	38663.7
ILA	B11	7000	LowConfidence	0.0445	0.2426	0.0752	44813
ILA	B12	7000	LowConfidence	0.04466	0.2315	0.07487	42598.6
ILA	B21	7000	LowConfidence	0.03863	0.2185	0.06565	46788.4
ILA	B31	7000	LowConfidence	0.04587	0.2148	0.07559	38440.7
ILA	B41	7000	LowConfidence	0.04971	0.2407	0.08241	39587.7
ILA	B11	8000	LowConfidence	0.0418	0.2407	0.07123	47473.4
ILA	B12	8000	LowConfidence	0.04245	0.2296	0.07166	44558.1
ILA	B21	8000	LowConfidence	0.03727	0.213	0.06343	47330
ILA	B31	8000	LowConfidence	0.04237	0.2037	0.07015	39603.6
ILA	B41	8000	LowConfidence	0.04474	0.2278	0.07479	41833.9
ILA	B11	9000	LowConfidence	0.03884	0.2278	0.06636	48493
ILA	B12	9000	LowConfidence	0.03937	0.2167	0.06663	45482.1
ILA	B21	9000	LowConfidence	0.03394	0.1963	0.05788	48062.8
ILA	B31	9000	LowConfidence	0.03872	0.1889	0.06427	40336.5
ILA	B41	9000	LowConfidence	0.04121	0.2074	0.06875	41515.3
ILA	B11	10000	LowConfidence	0.03877	0.2315	0.06642	49369.1
ILA	B12	10000	LowConfidence	0.03876	0.2148	0.06567	45832.5
ILA	B21	10000	LowConfidence	0.03321	0.1889	0.05649	47298.2
ILA	B31	10000	LowConfidence	0.03736	0.1815	0.06197	40224.9
ILA	B41	10000	LowConfidence	0.03993	0.2019	0.06667	41754.3
ILA	B11	1000	PoN	0.08709	0.5833	0.1516	52603.1
ILA	B12	1000	PoN	0.07286	0.5444	0.1285	59596.6
ILA	B21	1000	PoN	0.07276	0.6	0.1298	65777.7
ILA	B31	1000	PoN	0.08477	0.6093	0.1488	56585.7
ILA	B41	1000	PoN	0.0843	0.5759	0.1471	53813.8
ILA	B11	2000	PoN	0.04312	0.713	0.08132	136112
ILA	B12	2000	PoN	0.03879	0.687	0.07344	146451
ILA	B21	2000	PoN	0.03626	0.7056	0.06897	161330
ILA	B31	2000	PoN	0.03952	0.6889	0.07475	144029
ILA	B41	2000	PoN	0.04143	0.7093	0.07829	141162
ILA	B11	3000	PoN	0.02948	0.7333	0.05668	207704
ILA	B12	3000	PoN	0.02691	0.6963	0.05182	216577
ILA	B21	3000	PoN	0.02579	0.7185	0.04979	233512
ILA	B31	3000	PoN	0.02779	0.7148	0.0535	215128
ILA	B41	3000	PoN	0.02861	0.7278	0.05505	212579
ILA	B11	4000	PoN	0.024	0.7407	0.04649	259144
ILA	B12	4000	PoN	0.02235	0.7037	0.04331	264863
ILA	B21	4000	PoN	0.02145	0.7204	0.04166	282674
ILA	B31	4000	PoN	0.02255	0.713	0.04372	265835
ILA	B41	4000	PoN	0.02306	0.7241	0.0447	263860
ILA	B11	5000	PoN	0.02046	0.7222	0.0398	297378
ILA	B12	5000	PoN	0.01937	0.687	0.03767	299274
ILA	B21	5000	PoN	0.01879	0.7019	0.0366	315316
ILA	B31	5000	PoN	0.01964	0.7019	0.03821	301360
ILA	B41	5000	PoN	0.02048	0.7296	0.03984	300182
ILA	B11	6000	PoN	0.01828	0.7037	0.03563	325113
ILA	B12	6000	PoN	0.01766	0.6741	0.03442	322532
ILA	B21	6000	PoN	0.01726	0.6852	0.03368	335516
ILA	B31	6000	PoN	0.01826	0.7019	0.0356	324571
ILA	B41	6000	PoN	0.01854	0.7148	0.03615	325480
ILA	B11	7000	PoN	0.01723	0.7	0.03363	343497
ILA	B12	7000	PoN	0.01645	0.6574	0.0321	338113
ILA	B21	7000	PoN	0.01578	0.65	0.03081	348834
ILA	B31	7000	PoN	0.01647	0.663	0.03214	340550
ILA	B41	7000	PoN	0.01707	0.6907	0.03331	342255
ILA	B11	8000	PoN	0.01615	0.6833	0.03155	358106
ILA	B12	8000	PoN	0.01566	0.6444	0.03057	348563
ILA	B21	8000	PoN	0.01507	0.6352	0.02944	357182
ILA	B31	8000	PoN	0.01538	0.6407	0.03004	352896
ILA	B41	8000	PoN	0.01613	0.6796	0.03152	356560
ILA	B11	9000	PoN	0.0154	0.6648	0.03009	365768
ILA	B12	9000	PoN	0.01507	0.6352	0.02943	357245
ILA	B21	9000	PoN	0.01406	0.6056	0.02749	365211
ILA	B31	9000	PoN	0.0146	0.6241	0.02854	362279
ILA	B41	9000	PoN	0.01527	0.6556	0.02984	363697
ILA	B11	10000	PoN	0.01509	0.6648	0.0295	373367
ILA	B12	10000	PoN	0.01455	0.6222	0.02843	362598
ILA	B21	10000	PoN	0.01366	0.5944	0.02672	369114
ILA	B31	10000	PoN	0.01421	0.613	0.02777	365912
ILA	B41	10000	PoN	0.01475	0.6444	0.02884	370308
ITA	B21B31	1000	RePlow	0.8679	0.2335	0.368	171.693
ITA	B21B41	1000	RePlow	0.8571	0.2335	0.367	188.045
ITA	B31B41	1000	RePlow	0.8831	0.2301	0.3651	147.166
ITA	B21B31	2000	RePlow	0.9	0.4873	0.6323	261.628
ITA	B21B41	2000	RePlow	0.9257	0.5059	0.6543	196.221
ITA	B31B41	2000	RePlow	0.902	0.4518	0.602	237.101
ITA	B21B31	3000	RePlow	0.9098	0.6142	0.7333	294.332
ITA	B21B41	3000	RePlow	0.9175	0.621	0.7407	269.804
ITA	B31B41	3000	RePlow	0.8947	0.6041	0.7212	343.387
ITA	B21B31	4000	RePlow	0.9261	0.6785	0.7832	261.628
ITA	B21B41	4000	RePlow	0.9208	0.6887	0.788	286.156
ITA	B31B41	4000	RePlow	0.9067	0.6904	0.7839	343.387
ITA	B21B31	5000	RePlow	0.9307	0.7276	0.8167	261.628
ITA	B21B41	5000	RePlow	0.9241	0.7411	0.8225	294.332
ITA	B31B41	5000	RePlow	0.9254	0.7343	0.8189	286.156
ITA	B21B31	6000	RePlow	0.929	0.753	0.8318	277.98
ITA	B21B41	6000	RePlow	0.935	0.7783	0.8495	261.628
ITA	B31B41	6000	RePlow	0.9256	0.7783	0.8456	302.508
ITA	B21B31	7000	RePlow	0.9293	0.7783	0.8471	286.156
ITA	B21B41	7000	RePlow	0.9264	0.7885	0.8519	302.508
ITA	B31B41	7000	RePlow	0.9284	0.7902	0.8537	294.332
ITA	B21B31	8000	RePlow	0.9381	0.7953	0.8608	253.452
ITA	B21B41	8000	RePlow	0.9196	0.7936	0.852	335.211
ITA	B31B41	8000	RePlow	0.9198	0.7953	0.853	335.211
ITA	B21B31	9000	RePlow	0.928	0.8071	0.8633	302.508
ITA	B21B41	9000	RePlow	0.9105	0.7919	0.8471	376.09
ITA	B31B41	9000	RePlow	0.9123	0.7919	0.8478	367.915
ITA	B21B31	10000	RePlow	0.921	0.8088	0.8613	335.211
ITA	B21B41	10000	RePlow	0.9253	0.797	0.8564	310.683
ITA	B31B41	10000	RePlow	0.9157	0.7902	0.8483	351.563
ITA	B11	1000	FFPE	0.1713	0.1151	0.1377	2689.86
ITA	B12	1000	FFPE	0.1769	0.1269	0.1478	2853.38
ITA	B21	1000	FFPE	0.1818	0.1387	0.1574	3016.9
ITA	B31	1000	FFPE	0.163	0.1269	0.1427	3147.71
ITA	B41	1000	FFPE	0.156	0.1117	0.1302	2918.79
ITA	B11	2000	FFPE	0.1752	0.1963	0.1852	4464.03
ITA	B12	2000	FFPE	0.1763	0.2115	0.1923	4774.71
ITA	B21	2000	FFPE	0.1751	0.2098	0.1909	4774.71
ITA	B31	2000	FFPE	0.1669	0.203	0.1832	4897.35
ITA	B41	2000	FFPE	0.1694	0.2098	0.1875	4970.93
ITA	B11	3000	FFPE	0.1729	0.2504	0.2046	5788.52
ITA	B12	3000	FFPE	0.1733	0.264	0.2093	6082.85
ITA	B21	3000	FFPE	0.1683	0.2589	0.204	6180.96
ITA	B31	3000	FFPE	0.1557	0.2403	0.189	6295.43
ITA	B41	3000	FFPE	0.1749	0.2809	0.2156	6401.71
ITA	B11	4000	FFPE	0.1627	0.2758	0.2046	6859.56
ITA	B12	4000	FFPE	0.1737	0.3063	0.2217	7039.43
ITA	B21	4000	FFPE	0.1717	0.308	0.2205	7178.42
ITA	B31	4000	FFPE	0.1522	0.2809	0.1974	7562.69
ITA	B41	4000	FFPE	0.172	0.3198	0.2237	7440.05
ITA	B11	5000	FFPE	0.1521	0.2944	0.2006	7930.6
ITA	B12	5000	FFPE	0.1698	0.3316	0.2246	7832.49
ITA	B21	5000	FFPE	0.1664	0.3367	0.2227	8151.35
ITA	B31	5000	FFPE	0.1547	0.3147	0.2075	8306.69
ITA	B41	5000	FFPE	0.1704	0.3604	0.2314	8478.39
ITA	B11	6000	FFPE	0.1533	0.3215	0.2077	8576.5
ITA	B12	6000	FFPE	0.163	0.3486	0.2221	8650.08
ITA	B21	6000	FFPE	0.1662	0.3739	0.2301	9067.05
ITA	B31	6000	FFPE	0.1613	0.3553	0.2219	8928.06
ITA	B41	6000	FFPE	0.1683	0.3875	0.2346	9255.1
ITA	B11	7000	FFPE	0.1481	0.3384	0.2061	9402.26
ITA	B12	7000	FFPE	0.1563	0.3587	0.2178	9353.21
ITA	B21	7000	FFPE	0.1609	0.3858	0.2271	9721.12
ITA	B31	7000	FFPE	0.158	0.3689	0.2212	9500.37
ITA	B41	7000	FFPE	0.1619	0.4044	0.2313	10113.6
ITA	B11	8000	FFPE	0.1443	0.3503	0.2043	10040
ITA	B12	8000	FFPE	0.1526	0.3706	0.2162	9941.87
ITA	B21	8000	FFPE	0.1533	0.3942	0.2207	10522.4
ITA	B31	8000	FFPE	0.157	0.3926	0.2243	10187.1
ITA	B41	8000	FFPE	0.1562	0.4146	0.2269	10824.9
ITA	B12	9000	FFPE	0.1509	0.3858	0.2169	10489.7
ITA	B21	9000	FFPE	0.153	0.4112	0.223	10996.6
ITA	B31	9000	FFPE	0.1535	0.3993	0.2218	10636.8
ITA	B41	9000	FFPE	0.1483	0.4162	0.2187	11552.5
ITA	B21	10000	FFPE	0.1498	0.4247	0.2214	11650.6
ITA	B31	10000	FFPE	0.1489	0.4078	0.2182	11258.2
ITA	B41	10000	FFPE	0.1441	0.4247	0.2152	12190.2
ITA	B11	1000	LowConfidence	0.06965	0.04738	0.05639	3057.78
ITA	B12	1000	LowConfidence	0.06636	0.04907	0.05642	3335.76
ITA	B21	1000	LowConfidence	0.06407	0.04738	0.05447	3343.93
ITA	B31	1000	LowConfidence	0.05628	0.04399	0.04938	3564.68
ITA	B41	1000	LowConfidence	0.07035	0.04738	0.05662	3025.08
ITA	B11	2000	LowConfidence	0.08204	0.09814	0.08937	5306.15
ITA	B12	2000	LowConfidence	0.08447	0.1049	0.09358	5494.19
ITA	B21	2000	LowConfidence	0.0852	0.1032	0.09334	5355.2
ITA	B31	2000	LowConfidence	0.07947	0.1015	0.08915	5682.24
ITA	B41	2000	LowConfidence	0.0853	0.11	0.09608	5698.59
ITA	B11	3000	LowConfidence	0.09375	0.1472	0.1145	6875.91
ITA	B12	3000	LowConfidence	0.09336	0.1523	0.1158	7145.72
ITA	B21	3000	LowConfidence	0.0963	0.154	0.1185	6982.2
ITA	B31	3000	LowConfidence	0.09053	0.1489	0.1126	7227.48
ITA	B41	3000	LowConfidence	0.1026	0.176	0.1296	7440.05
ITA	B11	4000	LowConfidence	0.1036	0.1946	0.1352	8135
ITA	B12	4000	LowConfidence	0.1068	0.2064	0.1408	8339.4
ITA	B21	4000	LowConfidence	0.1173	0.2284	0.155	8306.69
ITA	B31	4000	LowConfidence	0.1031	0.2081	0.1379	8748.19
ITA	B41	4000	LowConfidence	0.1106	0.2267	0.1486	8813.6
ITA	B11	5000	LowConfidence	0.107	0.2352	0.1471	9484.02
ITA	B12	5000	LowConfidence	0.1164	0.2538	0.1596	9312.33
ITA	B21	5000	LowConfidence	0.1226	0.2758	0.1698	9533.08
ITA	B31	5000	LowConfidence	0.1131	0.2572	0.1571	9745.65
ITA	B41	5000	LowConfidence	0.1137	0.269	0.1598	10138.1
ITA	B11	6000	LowConfidence	0.1168	0.2843	0.1656	10383.4
ITA	B12	6000	LowConfidence	0.1255	0.3063	0.1781	10309.8
ITA	B21	6000	LowConfidence	0.1288	0.3249	0.1844	10620.5
ITA	B31	6000	LowConfidence	0.1248	0.3147	0.1788	10661.3
ITA	B41	6000	LowConfidence	0.122	0.3215	0.1769	11176.4
ITA	B11	7000	LowConfidence	0.1194	0.3198	0.1739	11397.2
ITA	B12	7000	LowConfidence	0.1279	0.3401	0.1859	11201
ITA	B21	7000	LowConfidence	0.1304	0.3553	0.1907	11454.4
ITA	B31	7000	LowConfidence	0.1277	0.3452	0.1864	11397.2
ITA	B41	7000	LowConfidence	0.1232	0.357	0.1832	12280.2
ITA	B11	8000	LowConfidence	0.1241	0.3553	0.184	12116.7
ITA	B12	8000	LowConfidence	0.1319	0.3739	0.1951	11887.7
ITA	B21	8000	LowConfidence	0.1289	0.3824	0.1928	12484.6
ITA	B31	8000	LowConfidence	0.1327	0.3875	0.1977	12239.3
ITA	B41	8000	LowConfidence	0.1261	0.3959	0.1913	13253.1
ITA	B12	9000	LowConfidence	0.1355	0.4112	0.2039	12672.6
ITA	B21	9000	LowConfidence	0.1318	0.4146	0.2	13195.9
ITA	B31	9000	LowConfidence	0.1353	0.4146	0.204	12803.4
ITA	B41	9000	LowConfidence	0.1259	0.423	0.1941	14185.2
ITA	B21	10000	LowConfidence	0.1368	0.4602	0.2109	14029.8
ITA	B31	10000	LowConfidence	0.1391	0.4552	0.2131	13612.8
ITA	B41	10000	LowConfidence	0.1299	0.467	0.2033	15109
ITA	B11	1000	PoN	0.4218	0.2098	0.2802	1389.9
ITA	B12	1000	PoN	0.3975	0.2166	0.2804	1586.12
ITA	B21	1000	PoN	0.4046	0.2369	0.2988	1684.23
ITA	B31	1000	PoN	0.3894	0.2234	0.2839	1692.41
ITA	B41	1000	PoN	0.3789	0.2064	0.2673	1635.18
ITA	B11	2000	PoN	0.3864	0.3452	0.3646	2648.98
ITA	B12	2000	PoN	0.3831	0.3824	0.3827	2976.02
ITA	B21	2000	PoN	0.3767	0.3824	0.3795	3057.78
ITA	B31	2000	PoN	0.3643	0.3587	0.3615	3025.08
ITA	B41	2000	PoN	0.3543	0.3807	0.367	3352.11
ITA	B11	3000	PoN	0.3521	0.4332	0.3885	3850.84
ITA	B12	3000	PoN	0.3563	0.4822	0.4098	4210.58
ITA	B21	3000	PoN	0.3508	0.4873	0.4079	4357.74
ITA	B31	3000	PoN	0.3304	0.4501	0.3811	4406.8
ITA	B41	3000	PoN	0.339	0.5076	0.4065	4782.89
ITA	B11	4000	PoN	0.3318	0.4907	0.3959	4774.71
ITA	B12	4000	PoN	0.3413	0.5567	0.4232	5191.68
ITA	B21	4000	PoN	0.334	0.5635	0.4194	5428.78
ITA	B31	4000	PoN	0.3153	0.533	0.3962	5592.3
ITA	B41	4000	PoN	0.3191	0.5702	0.4092	5878.46
ITA	B11	5000	PoN	0.3051	0.5431	0.3907	5976.57
ITA	B12	5000	PoN	0.3282	0.6142	0.4278	6074.68
ITA	B21	5000	PoN	0.3201	0.6294	0.4244	6458.94
ITA	B31	5000	PoN	0.3101	0.5939	0.4074	6385.36
ITA	B41	5000	PoN	0.3113	0.6548	0.422	6998.55
ITA	B11	6000	PoN	0.3031	0.6058	0.4041	6728.75
ITA	B12	6000	PoN	0.3122	0.6497	0.4217	6916.79
ITA	B21	6000	PoN	0.3073	0.6785	0.423	7391
ITA	B31	6000	PoN	0.3054	0.6548	0.4166	7194.77
ITA	B41	6000	PoN	0.3034	0.709	0.4249	7865.2
ITA	B11	7000	PoN	0.2878	0.6277	0.3947	7505.46
ITA	B12	7000	PoN	0.2994	0.6768	0.4152	7652.62
ITA	B21	7000	PoN	0.2984	0.7073	0.4197	8036.89
ITA	B31	7000	PoN	0.2921	0.6751	0.4078	7906.08
ITA	B41	7000	PoN	0.2868	0.736	0.4127	8846.3
ITA	B11	8000	PoN	0.2818	0.6599	0.3949	8126.82
ITA	B12	8000	PoN	0.2904	0.7022	0.4109	8290.34
ITA	B21	8000	PoN	0.2801	0.7276	0.4045	9034.35
ITA	B31	8000	PoN	0.2901	0.7259	0.4145	8584.67
ITA	B41	8000	PoN	0.275	0.7631	0.4043	9721.12
ITA	B12	9000	PoN	0.2834	0.7293	0.4081	8911.71
ITA	B21	9000	PoN	0.2751	0.7563	0.4034	9631.19
ITA	B31	9000	PoN	0.2788	0.7327	0.4039	9156.99
ITA	B41	9000	PoN	0.2606	0.7699	0.3894	10555.1
ITA	B21	10000	PoN	0.2653	0.7766	0.3955	10391.5
ITA	B31	10000	PoN	0.2709	0.7614	0.3996	9900.99
ITA	B41	10000	PoN	0.2504	0.7868	0.3799	11380.8

## Sheet: fig.S6
Platform	Samples	Type	Depth	Method	RepType	Sensitivity	FPR
ILH	A11A12	A	100	bammerge	seq	0.0097	706.115
ILH	A11A12	A	100	intersection	seq	0	0
ILH	A11A12	A	100	vcfmerge	seq	0	329.52
ILH	A11A12	A	200	bammerge	seq	0.039	1882.97
ILH	A11A12	A	200	intersection	seq	0	31.3829
ILH	A11A12	A	200	vcfmerge	seq	0.0097	957.178
ILH	A11A12	A	300	bammerge	seq	0.0819	4362.22
ILH	A11A12	A	300	intersection	seq	0	78.4572
ILH	A11A12	A	300	vcfmerge	seq	0.0136	1537.76
ILH	A11A12	A	400	bammerge	seq	0.1287	6684.55
ILH	A11A12	A	400	intersection	seq	0.0019	141.223
ILH	A11A12	A	400	vcfmerge	seq	0.0448	1945.74
ILH	A11A21	A	100	bammerge	lib	0.0039	423.669
ILH	A11A21	A	100	intersection	lib	0	0
ILH	A11A21	A	100	vcfmerge	lib	0	235.372
ILH	A11A21	A	200	bammerge	lib	0.0273	1004.25
ILH	A11A21	A	200	intersection	lib	0	0
ILH	A11A21	A	200	vcfmerge	lib	0.0195	878.721
ILH	A11A21	A	300	bammerge	lib	0.0663	2840.15
ILH	A11A21	A	300	intersection	lib	0	0
ILH	A11A21	A	300	vcfmerge	lib	0.0175	1239.62
ILH	A11A21	A	400	bammerge	lib	0.1072	4770.2
ILH	A11A21	A	400	intersection	lib	0.0019	15.6914
ILH	A11A21	A	400	vcfmerge	lib	0.0468	2039.89
ILH	A21	A	100	single	single	0	141.223
ILH	A21	A	200	single	single	0.0117	517.818
ILH	A21	A	300	single	single	0.0136	486.435
ILH	A21	A	400	single	single	0.0234	925.795
ILH	A31	A	100	single	single	0.0078	141.223
ILH	A31	A	200	single	single	0.0117	376.595
ILH	A31	A	300	single	single	0.0156	690.424
ILH	A31	A	400	single	single	0.0331	815.955
ILH	A41	A	100	single	single	0.0019	78.4572
ILH	A41	A	200	single	single	0.0117	360.903
ILH	A41	A	300	single	single	0.0253	580.583
ILH	A41	A	400	single	single	0.037	925.795
ILA	A11A12	A	10000	bammerge	seq	0.4593	899589
ILA	A11A12	A	10000	intersection	seq	0.4685	258953
ILA	A11A12	A	10000	vcfmerge	seq	0.6556	499379
ILA	A11A12	A	1000	bammerge	seq	0.5148	419056
ILA	A11A12	A	1000	intersection	seq	0.1741	18957.5
ILA	A11A12	A	1000	vcfmerge	seq	0.4352	105126
ILA	A11A12	A	2000	bammerge	seq	0.6	712292
ILA	A11A12	A	2000	intersection	seq	0.413	71815.5
ILA	A11A12	A	2000	vcfmerge	seq	0.6185	237351
ILA	A11A12	A	3000	bammerge	seq	0.5944	841362
ILA	A11A12	A	3000	intersection	seq	0.4778	124912
ILA	A11A12	A	3000	vcfmerge	seq	0.6815	330418
ILA	A11A12	A	4000	bammerge	seq	0.5833	896881
ILA	A11A12	A	4000	intersection	seq	0.4963	163831
ILA	A11A12	A	4000	vcfmerge	seq	0.7167	391496
ILA	A11A12	A	5000	bammerge	seq	0.5796	917431
ILA	A11A12	A	5000	intersection	seq	0.5204	195437
ILA	A11A12	A	5000	vcfmerge	seq	0.713	432884
ILA	A11A12	A	6000	bammerge	seq	0.5426	926337
ILA	A11A12	A	6000	intersection	seq	0.5056	216864
ILA	A11A12	A	6000	vcfmerge	seq	0.7111	459887
ILA	A11A12	A	7000	bammerge	seq	0.5204	926114
ILA	A11A12	A	7000	intersection	seq	0.5056	232890
ILA	A11A12	A	7000	vcfmerge	seq	0.6852	477888
ILA	A11A12	A	8000	bammerge	seq	0.4981	919678
ILA	A11A12	A	8000	intersection	seq	0.4963	244504
ILA	A11A12	A	8000	vcfmerge	seq	0.6704	489613
ILA	A11A12	A	9000	bammerge	seq	0.4667	909912
ILA	A11A12	A	9000	intersection	seq	0.4833	254285
ILA	A11A12	A	9000	vcfmerge	seq	0.6611	495778
ILA	A11A21	A	10000	bammerge	lib	0.4778	917145
ILA	A11A21	A	10000	intersection	lib	0.4704	243660
ILA	A11A21	A	10000	vcfmerge	lib	0.6889	518320
ILA	A11A21	A	1000	bammerge	lib	0.5315	399430
ILA	A11A21	A	1000	intersection	lib	0.1796	17157.3
ILA	A11A21	A	1000	vcfmerge	lib	0.4407	99343.7
ILA	A11A21	A	2000	bammerge	lib	0.6259	698257
ILA	A11A21	A	2000	intersection	lib	0.413	66701.7
ILA	A11A21	A	2000	vcfmerge	lib	0.6426	229402
ILA	A11A21	A	3000	bammerge	lib	0.6315	836344
ILA	A11A21	A	3000	intersection	lib	0.4833	115067
ILA	A11A21	A	3000	vcfmerge	lib	0.7185	325655
ILA	A11A21	A	4000	bammerge	lib	0.6056	897582
ILA	A11A21	A	4000	intersection	lib	0.5	155850
ILA	A11A21	A	4000	vcfmerge	lib	0.7278	392102
ILA	A11A21	A	5000	bammerge	lib	0.5796	924951
ILA	A11A21	A	5000	intersection	lib	0.4944	186261
ILA	A11A21	A	5000	vcfmerge	lib	0.737	435274
ILA	A11A21	A	6000	bammerge	lib	0.5685	935943
ILA	A11A21	A	6000	intersection	lib	0.5037	205824
ILA	A11A21	A	6000	vcfmerge	lib	0.7333	465733
ILA	A11A21	A	7000	bammerge	lib	0.5519	937966
ILA	A11A21	A	7000	intersection	lib	0.4981	220927
ILA	A11A21	A	7000	vcfmerge	lib	0.7185	486602
ILA	A11A21	A	8000	bammerge	lib	0.5259	934891
ILA	A11A21	A	8000	intersection	lib	0.4963	231138
ILA	A11A21	A	8000	vcfmerge	lib	0.7185	501705
ILA	A11A21	A	9000	bammerge	lib	0.5019	927547
ILA	A11A21	A	9000	intersection	lib	0.4852	238737
ILA	A11A21	A	9000	vcfmerge	lib	0.7093	511677
ILA	A21	A	10000	single	single	0.5685	381125
ILA	A21	A	1000	single	single	0.3093	58162.9
ILA	A21	A	2000	single	single	0.5093	148107
ILA	A21	A	3000	single	single	0.5907	220895
ILA	A21	A	4000	single	single	0.5963	276222
ILA	A21	A	5000	single	single	0.5815	312655
ILA	A21	A	6000	single	single	0.5926	337571
ILA	A21	A	7000	single	single	0.587	354330
ILA	A21	A	8000	single	single	0.5833	366358
ILA	A21	A	9000	single	single	0.5833	375104
ILA	A31	A	10000	single	single	0.5519	384423
ILA	A31	A	1000	single	single	0.3074	55152
ILA	A31	A	2000	single	single	0.5241	145909
ILA	A31	A	3000	single	single	0.5889	219222
ILA	A31	A	4000	single	single	0.6278	275441
ILA	A31	A	5000	single	single	0.6148	311301
ILA	A31	A	6000	single	single	0.6185	336344
ILA	A31	A	7000	single	single	0.6111	354983
ILA	A31	A	8000	single	single	0.5944	368556
ILA	A31	A	9000	single	single	0.5796	377796
ILA	A41	A	10000	single	single	0.5963	385984
ILA	A41	A	1000	single	single	0.3167	54307.7
ILA	A41	A	2000	single	single	0.5	141910
ILA	A41	A	3000	single	single	0.5833	216928
ILA	A41	A	4000	single	single	0.6315	268957
ILA	A41	A	5000	single	single	0.6296	307127
ILA	A41	A	6000	single	single	0.6426	333317
ILA	A41	A	7000	single	single	0.6222	352785
ILA	A41	A	8000	single	single	0.6037	367887
ILA	A41	A	9000	single	single	0.6019	379771
ITA	A11A12	A	10000	intersection	seq	0.2267	6107.38
ITA	A11A12	A	10000	bammerge	seq	0.4162	11961.3
ITA	A11A12	A	10000	vcfmerge	seq	0.3807	11160.1
ITA	A11A12	A	1000	intersection	seq	0.0254	940.226
ITA	A11A12	A	1000	bammerge	seq	0.0728	3000.55
ITA	A11A12	A	1000	vcfmerge	seq	0.0508	2362.83
ITA	A11A12	A	2000	intersection	seq	0.0474	1774.17
ITA	A11A12	A	2000	bammerge	seq	0.1489	4840.12
ITA	A11A12	A	2000	vcfmerge	seq	0.1015	3957.13
ITA	A11A12	A	3000	intersection	seq	0.0778	2559.05
ITA	A11A12	A	3000	bammerge	seq	0.2132	6319.95
ITA	A11A12	A	3000	vcfmerge	seq	0.1641	5191.68
ITA	A11A12	A	4000	intersection	seq	0.1015	3278.53
ITA	A11A12	A	4000	bammerge	seq	0.2572	7652.62
ITA	A11A12	A	4000	vcfmerge	seq	0.2047	6442.59
ITA	A11A12	A	5000	intersection	seq	0.1354	3940.77
ITA	A11A12	A	5000	bammerge	seq	0.2927	8699.14
ITA	A11A12	A	5000	vcfmerge	seq	0.2267	7709.85
ITA	A11A12	A	6000	intersection	seq	0.1591	4455.85
ITA	A11A12	A	6000	bammerge	seq	0.3249	9434.96
ITA	A11A12	A	6000	vcfmerge	seq	0.264	8511.09
ITA	A11A12	A	7000	intersection	seq	0.1692	5019.99
ITA	A11A12	A	7000	bammerge	seq	0.3604	10211.7
ITA	A11A12	A	7000	vcfmerge	seq	0.3029	9246.92
ITA	A11A12	A	8000	intersection	seq	0.1895	5445.14
ITA	A11A12	A	8000	bammerge	seq	0.3756	10833
ITA	A11A12	A	8000	vcfmerge	seq	0.3333	9990.92
ITA	A11A12	A	9000	intersection	seq	0.2149	5690.41
ITA	A11A12	A	9000	bammerge	seq	0.3959	11405.4
ITA	A11A12	A	9000	vcfmerge	seq	0.3503	10522.4
ITA	A11A21	A	10000	intersection	lib	0.203	4807.42
ITA	A11A21	A	10000	bammerge	lib	0.4518	11887.7
ITA	A11A21	A	10000	vcfmerge	lib	0.3993	13228.6
ITA	A11A21	A	1000	intersection	lib	0.0186	629.543
ITA	A11A21	A	1000	bammerge	lib	0.0778	2886.09
ITA	A11A21	A	1000	vcfmerge	lib	0.0541	2689.86
ITA	A11A21	A	2000	intersection	lib	0.0508	1316.32
ITA	A11A21	A	2000	bammerge	lib	0.1557	4668.43
ITA	A11A21	A	2000	vcfmerge	lib	0.1168	4521.26
ITA	A11A21	A	3000	intersection	lib	0.0761	2011.27
ITA	A11A21	A	3000	bammerge	lib	0.2234	6091.03
ITA	A11A21	A	3000	vcfmerge	lib	0.1675	5935.69
ITA	A11A21	A	4000	intersection	lib	0.0931	2616.28
ITA	A11A21	A	4000	bammerge	lib	0.269	7194.77
ITA	A11A21	A	4000	vcfmerge	lib	0.2284	7317.41
ITA	A11A21	A	5000	intersection	lib	0.1117	3196.77
ITA	A11A21	A	5000	bammerge	lib	0.308	8347.57
ITA	A11A21	A	5000	vcfmerge	lib	0.2606	8690.96
ITA	A11A21	A	6000	intersection	lib	0.1387	3646.44
ITA	A11A21	A	6000	bammerge	lib	0.3452	9328.68
ITA	A11A21	A	6000	vcfmerge	lib	0.308	9778.35
ITA	A11A21	A	7000	intersection	lib	0.154	3916.25
ITA	A11A21	A	7000	bammerge	lib	0.3723	10031.8
ITA	A11A21	A	7000	vcfmerge	lib	0.3367	10694.1
ITA	A11A21	A	8000	intersection	lib	0.176	4251.46
ITA	A11A21	A	8000	bammerge	lib	0.401	10743.1
ITA	A11A21	A	8000	vcfmerge	lib	0.3536	11495.3
ITA	A11A21	A	9000	intersection	lib	0.1878	4504.91
ITA	A11A21	A	9000	bammerge	lib	0.4264	11250
ITA	A11A21	A	9000	vcfmerge	lib	0.3858	12247.5
ITA	A21	A	10000	single	single	0.3333	9238.74
ITA	A21	A	1000	single	single	0.0355	1725.11
ITA	A21	A	2000	single	single	0.1032	3041.43
ITA	A21	A	3000	single	single	0.1387	4161.52
ITA	A21	A	4000	single	single	0.1878	5060.87
ITA	A21	A	5000	single	single	0.2115	5960.22
ITA	A21	A	6000	single	single	0.2555	6818.68
ITA	A21	A	7000	single	single	0.2809	7366.47
ITA	A21	A	8000	single	single	0.2961	7938.78
ITA	A21	A	9000	single	single	0.3249	8527.44
ITA	A31	A	10000	single	single	0.3875	9377.73
ITA	A31	A	1000	single	single	0.0541	1488.01
ITA	A31	A	2000	single	single	0.1049	2951.49
ITA	A31	A	3000	single	single	0.1455	4243.28
ITA	A31	A	4000	single	single	0.2014	5265.27
ITA	A31	A	5000	single	single	0.2284	6189.14
ITA	A31	A	6000	single	single	0.2623	6974.03
ITA	A31	A	7000	single	single	0.2978	7628.1
ITA	A31	A	8000	single	single	0.3418	8241.29
ITA	A31	A	9000	single	single	0.3706	8887.18
ITA	A41	A	10000	single	single	0.3638	8625.55
ITA	A41	A	1000	single	single	0.0389	1716.93
ITA	A41	A	2000	single	single	0.0863	2951.49
ITA	A41	A	3000	single	single	0.1269	4153.35
ITA	A41	A	4000	single	single	0.1591	5044.52
ITA	A41	A	5000	single	single	0.2081	5984.74
ITA	A41	A	6000	single	single	0.242	6540.7
ITA	A41	A	7000	single	single	0.2792	7145.72
ITA	A41	A	8000	single	single	0.313	7824.32
ITA	A41	A	9000	single	single	0.3418	8257.64

## Sheet: fig.S7
Platform	Samples	Type	Depth	FP_Fraction
ILH	A21A31	A	100	0.000284738
ILH	A21A41	A	100	0.000221463
ILH	A31A41	A	100	0.000221463
ILH	A21A31	A	200	0.00090167
ILH	A21A41	A	200	0.000885852
ILH	A31A41	A	200	0.000743483
ILH	A21A31	A	300	0.00118641
ILH	A21A41	A	300	0.00104404
ILH	A31A41	A	300	0.0012655
ILH	A21A31	A	400	0.00174007
ILH	A21A41	A	400	0.00180334
ILH	A31A41	A	400	0.00170843
ILH	A21A31	A	500	0.00283156
ILH	A21A41	A	500	0.00321121
ILH	A31A41	A	500	0.00297393
ILH	A21A31	A	600	0.00453999
ILH	A21A41	A	600	0.00474563
ILH	A31A41	A	600	0.00466654
ILH	A21A31	A	700	0.00621678
ILH	A21A41	A	700	0.00635915
ILH	A31A41	A	700	0.00577385
ILH	B21B31	B	100	0.000174007
ILH	B21B41	B	100	0.000284738
ILH	B31B41	B	100	0.000237282
ILH	B21B31	B	200	0.00077512
ILH	B21B41	B	200	0.000949127
ILH	B31B41	B	200	0.00105986
ILH	B21B31	B	300	0.00118641
ILH	B21B41	B	300	0.00158188
ILH	B31B41	B	300	0.00180334
ILH	B21B31	B	400	0.0015977
ILH	B21B41	B	400	0.0020248
ILH	B31B41	B	400	0.00211972
ILH	B21B31	B	500	0.00284738
ILH	B21B41	B	500	0.00341686
ILH	B31B41	B	500	0.00348013
ILH	B21B31	B	600	0.00427107
ILH	B21B41	B	600	0.00556821
ILH	B31B41	B	600	0.00583713
ILH	B21B31	B	700	0.00613769
ILH	B21B41	B	700	0.00770375
ILH	B31B41	B	700	0.00839977
ILH	B21B31	B	800	0.00830486
ILH	B21B41	B	800	0.0103929
ILH	B31B41	B	800	0.011437
ILH	B21B31	B	900	0.010646
ILH	B21B41	B	900	0.0128448
ILH	B31B41	B	900	0.014316
ILH	B21B31	B	1000	0.0122912
ILH	B21B41	B	1000	0.0149962
ILH	B31B41	B	1000	0.0174323
ILA	A21A31	A	1000	0.0963009
ILA	A21A41	A	1000	0.0958992
ILA	A31A41	A	1000	0.0939227
ILA	A21A31	A	2000	0.227375
ILA	A21A41	A	2000	0.223502
ILA	A31A41	A	2000	0.222908
ILA	A21A31	A	3000	0.323065
ILA	A21A41	A	3000	0.322246
ILA	A31A41	A	3000	0.320639
ILA	A21A31	A	4000	0.392997
ILA	A21A41	A	4000	0.38845
ILA	A31A41	A	4000	0.389092
ILA	A21A31	A	5000	0.437444
ILA	A21A41	A	5000	0.434294
ILA	A31A41	A	5000	0.43468
ILA	A21A31	A	6000	0.468392
ILA	A21A41	A	6000	0.466191
ILA	A31A41	A	6000	0.466014
ILA	A21A31	A	7000	0.489427
ILA	A21A41	A	7000	0.487916
ILA	A31A41	A	7000	0.488318
ILA	A21A31	A	8000	0.50368
ILA	A21A41	A	8000	0.503005
ILA	A31A41	A	8000	0.505271
ILA	A21A31	A	9000	0.513353
ILA	A21A41	A	9000	0.514639
ILA	A31A41	A	9000	0.517708
ILA	A21A31	A	10000	0.520649
ILA	A21A41	A	10000	0.522014
ILA	A31A41	A	10000	0.525903
ILA	B21B31	B	1000	0.103934
ILA	B21B41	B	1000	0.101314
ILA	B31B41	B	1000	0.094212
ILA	B21B31	B	2000	0.235281
ILA	B21B41	B	2000	0.233272
ILA	B31B41	B	2000	0.220867
ILA	B21B31	B	3000	0.327259
ILA	B21B41	B	3000	0.328047
ILA	B31B41	B	3000	0.313087
ILA	B21B31	B	4000	0.389799
ILA	B21B41	B	4000	0.390201
ILA	B31B41	B	4000	0.376044
ILA	B21B31	B	5000	0.431338
ILA	B21B41	B	5000	0.432511
ILA	B31B41	B	5000	0.419511
ILA	B21B31	B	6000	0.458221
ILA	B21B41	B	6000	0.459442
ILA	B31B41	B	6000	0.449142
ILA	B21B31	B	7000	0.474836
ILA	B21B41	B	7000	0.478307
ILA	B31B41	B	7000	0.468891
ILA	B21B31	B	8000	0.487386
ILA	B21B41	B	8000	0.491387
ILA	B31B41	B	8000	0.483738
ILA	B21B31	B	9000	0.496979
ILA	B21B41	B	9000	0.500048
ILA	B31B41	B	9000	0.493653
ILA	B21B31	B	10000	0.501816
ILA	B21B41	B	10000	0.505721
ILA	B31B41	B	10000	0.499791
ITA	A21A31	A	1000	0.00243181
ITA	A21A41	A	1000	0.00259612
ITA	A31A41	A	1000	0.00234965
ITA	A21A31	A	2000	0.00437069
ITA	A21A41	A	2000	0.00437069
ITA	A31A41	A	2000	0.00418994
ITA	A21A31	A	3000	0.00599737
ITA	A21A41	A	3000	0.00595629
ITA	A31A41	A	3000	0.00589878
ITA	A21A31	A	4000	0.00724614
ITA	A21A41	A	4000	0.0070654
ITA	A31A41	A	4000	0.0071722
ITA	A21A31	A	5000	0.00846204
ITA	A21A41	A	5000	0.00833059
ITA	A31A41	A	5000	0.00849491
ITA	A21A31	A	6000	0.00953828
ITA	A21A41	A	6000	0.00934111
ITA	A31A41	A	6000	0.00929182
ITA	A21A31	A	7000	0.0103681
ITA	A21A41	A	7000	0.0101134
ITA	A31A41	A	7000	0.0101545
ITA	A21A31	A	8000	0.0111403
ITA	A21A41	A	8000	0.0109349
ITA	A31A41	A	8000	0.0110253
ITA	A21A31	A	9000	0.0119701
ITA	A21A41	A	9000	0.0116743
ITA	A31A41	A	9000	0.0116579
ITA	A21A31	A	10000	0.0128163
ITA	A21A41	A	10000	0.0125205
ITA	A31A41	A	10000	0.0122576
ITA	B21B31	B	1000	0.00241538
ITA	B21B41	B	1000	0.00249754
ITA	B31B41	B	1000	0.00258791
ITA	B21B31	B	2000	0.0044282
ITA	B21B41	B	2000	0.00468288
ITA	B31B41	B	2000	0.0047979
ITA	B21B31	B	3000	0.00635064
ITA	B21B41	B	3000	0.00658068
ITA	B31B41	B	3000	0.00687644
ITA	B21B31	B	4000	0.00794446
ITA	B21B41	B	4000	0.00826487
ITA	B31B41	B	4000	0.00847848
ITA	B21B31	B	5000	0.00920966
ITA	B21B41	B	5000	0.00994906
ITA	B31B41	B	5000	0.00993263
ITA	B21B31	B	6000	0.0103845
ITA	B21B41	B	6000	0.0111896
ITA	B31B41	B	6000	0.0110582
ITA	B21B31	B	7000	0.0113128
ITA	B21B41	B	7000	0.012348
ITA	B31B41	B	7000	0.0122248
ITA	B21B31	B	8000	0.0125698
ITA	B21B41	B	8000	0.0137693
ITA	B31B41	B	8000	0.0134571
ITA	B21B31	B	9000	0.0135228
ITA	B21B41	B	9000	0.0148373
ITA	B31B41	B	9000	0.0146237
ITA	B21B31	B	10000	0.0147305
ITA	B21B41	B	10000	0.0160286
ITA	B31B41	B	10000	0.0157493

[truncated: 6 more sheets: fig.S8, fig.S10, fig.S11, fig.S12, fig.S13, fig.S15]
